# Supplementary material for: Evaluating Effects of Antibiotics Across Preclinical Models of the Human Gastrointestinal Microbiota
Source: Microbiologyopen. 2025 Jul 16;14(4):e70030. doi: 10.1002/mbo3.70030 (PMC12265406; doi:10.1002/mbo3.70030)
Supplement: Supplementary file 1 — Supplementary Table S1. [file MBO3-14-e70030-s002.xlsx]

## Sheet: Table S1
Table S1: Abundance of OTUs across samples collected from human fecal inocula, HMAmice, and bioreactors colonized with FS04, FS05, and FS06 and treated with the antibiotics used in mice
							Mice/Bioreactor ID	S39_Ceft5	S39_Ceft6	S39_Ceft7	S39_LT_Ceft1	S39_LT_Ceft2	S39_LT_Ceft3	S39_UT1A	S39_UT2A	S39_LT_UT4	S39_LT_UT5	S39_LT_UT6	H39_Aug5	H39_Aug6	H39_Azi1	H39_Azi2	H39_Azi3	H39_Azi4	H39_Azi5	H39_Azi6	H39_Ceft4	H39_Ceft5	H39_Ceft6	H39_Clinda5	H39_Clinda6	H39_Fid5	H39_Fid6	H39_UT5	H39_UT6	H46_Azi1	H46_Azi2	H46_Cefa1	H46_Cefa2	H46_Ceft1	H46_Ceft2	H46_UT1	H46_UT2	H38_Aug4	H38_Aug5	H38_Aug6	H38_Azi3	H38_Azi4	H38_Cefa5
							StoolSample	FS05	FS05	FS05	FS05	FS05	FS05	FS05	FS05	FS05	FS05	FS05	FS05	FS05	FS05	FS05	FS05	FS05	FS05	FS05	FS05	FS05	FS05	FS05	FS05	FS05	FS05	FS05	FS05	FS04	FS04	FS04	FS04	FS04	FS04	FS04	FS04	FS06	FS06	FS06	FS06	FS06	FS06
							Antibiotic	Ceftriaxone	Ceftriaxone	Ceftriaxone	Ceftriaxone	Ceftriaxone	Ceftriaxone	Untreated	Untreated	Untreated	Untreated	Untreated	Augmentin	Augmentin	Azithromycin	Azithromycin	Azithromycin	Azithromycin	Azithromycin	Azithromycin	Ceftriaxone	Ceftriaxone	Ceftriaxone	Clindamycin	Clindamycin	Fidaxomicin	Fidaxomicin	Untreated	Untreated	Azithromycin	Azithromycin	Cefaclor	Cefaclor	Ceftriaxone	Ceftriaxone	Untreated	Untreated	Augmentin	Augmentin	Augmentin	Azithromycin	Azithromycin	Cefaclor
Total number of Clostridiales			571	0.586242			Time	Day5	Day5	Day5	Day5	Day5	Day5	Day5	Day5	Day5	Day5	Day5	Day5	Day5	Day5	Day5	Day5	Day5	Day5	Day5	Day5	Day5	Day5	Day5	Day5	Day5	Day5	Day5	Day5	Day5	Day5	Day5	Day5	Day5	Day5	Day5	Day5	Day5	Day5	Day5	Day5	Day5	Day5
Total number of Bacteroidales			403	0.413758			Mice_Fecal	S39	S39	S39	S39	S39	S39	S39	S39	S39	S39	S39	H39	H39	H39	H39	H39	H39	H39	H39	H39	H39	H39	H39	H39	H39	H39	H39	H39	H46	H46	H46	H46	H46	H46	H46	H46	H38	H38	H38	H38	H38	H38
							Mice Strain	SwissWebster	SwissWebster	SwissWebster	SwissWebster	SwissWebster	SwissWebster	SwissWebster	SwissWebster	SwissWebster	SwissWebster	SwissWebster	C3H.HeN	C3H.HeN	C3H.HeN	C3H.HeN	C3H.HeN	C3H.HeN	C3H.HeN	C3H.HeN	C3H.HeN	C3H.HeN	C3H.HeN	C3H.HeN	C3H.HeN	C3H.HeN	C3H.HeN	C3H.HeN	C3H.HeN	C3H.HeN	C3H.HeN	C3H.HeN	C3H.HeN	C3H.HeN	C3H.HeN	C3H.HeN	C3H.HeN	C3H.HeN	C3H.HeN	C3H.HeN	C3H.HeN	C3H.HeN	C3H.HeN
							Sex	m	m	m	f	f	f	f	f	m	m	m	m	m	f	f	f	f	m	m	f	f	f	m	m	f	f	m	m	f	f	f	f	f	f	f	f	f	f	f	f	f	f
							Generation	F3	F3	F3	F3	F3	F3	F3	F3	F3	F3	F3	F1	F1	F1	F1	F1	F1	F1	F1	F1	F1	F1	F1	F1	F1	F1	F1	F1	F1	F1	F1	F1	F1	F1	F1	F1	F1	F1	F1	F1	F1	F1
						Number of mice with sequences	Experiment/Run:	NEHM1	NEHM1	NEHM1	NEHM1	NEHM1	NEHM1	NEHM1	NEHM1	NEHM1	NEHM1	NEHM1	NEHM10	NEHM10	NEHM10	NEHM10	NEHM10	NEHM10	NEHM10	NEHM10	NEHM10	NEHM10	NEHM10	NEHM10	NEHM10	NEHM10	NEHM10	NEHM10	NEHM10	NEHM10	NEHM10	NEHM10	NEHM10	NEHM10	NEHM10	NEHM10	NEHM10	NEHM11	NEHM11	NEHM11	NEHM11	NEHM11	NEHM11
OTU	Phylum	Class	Order	Family	Genus		Sequencing Sample ID	CDC2PlateM1C04	CDC2PlateM1C05	CDC2PlateM1C06	CDC2PlateM1E10	CDC2PlateM1E11	CDC2PlateM1E12	CDC2PlateM1A01	CDC2PlateM1A02	CDC2PlateM1D10	CDC2PlateM1D11	CDC2PlateM1D12	CDC2PlateM2D01	CDC2PlateM2D02	CDC2PlateM2D03	CDC2PlateM2D04	CDC2PlateM2D05	CDC2PlateM2D06	CDC2PlateM2D07	CDC2PlateM2D08	CDC2PlateM2E06	CDC2PlateM2E07	CDC2PlateM2E08	CDC2PlateM2F01	CDC2PlateM2F02	CDC2PlateM2F07	CDC2PlateM2F08	CDC2PlateM2C07	CDC2PlateM2C08	CDC2PlateM6B11	CDC2PlateM6B12	CDC2PlateM6C05	CDC2PlateM6C06	CDC2PlateM6C11	CDC2PlateM6C12	CDC2PlateM6A11	CDC2PlateM6A12	CDC2PlateM3C12	CDC2PlateM3D01	CDC2PlateM3D02	CDC2PlateM3D05	CDC2PlateM3D06	CDC2PlateM3D11
Otu0107	Actinomycetota	Actinomycetota	Bifidobacteriales	Bifidobacteriaceae	Bifidobacterium	138	Otu0107	20	11	16	17	21	11	29	16	75	149	132	12	12	1	8	1		1	3				32	6									55	17	1			1	1			5
Otu0688	Actinomycetota	Actinomycetota	Bifidobacteriales	Bifidobacteriaceae	Bifidobacterium	21	Otu0688					1																													1								1
Otu1174	Actinomycetota	Actinomycetota	Bifidobacteriales	Bifidobacteriaceae	Bifidobacterium	12	Otu1174									1			1
Otu0365	Actinomycetota	Coriobacteriia	Coriobacteriales	Coriobacteriaceae	Collinsella	43	Otu0365
Otu0316	Actinomycetota	Coriobacteriia	Coriobacteriales	Coriobacteriales_Incertae_Sedis	Raoultibacter	64	Otu0316	1		3				1		1		3	2								1		1					3	1
Otu0355	Actinomycetota	Coriobacteriia	Coriobacteriales	Eggerthellaceae	Adlercreutzia	93	Otu0355																															1			1	1	1
Otu1116	Actinomycetota	Coriobacteriia	Coriobacteriales	Eggerthellaceae	CHKCI002	15	Otu1116
Otu0611	Actinomycetota	Coriobacteriia	Coriobacteriales	Eggerthellaceae	DNF00809	61	Otu0611																																	1
Otu0273	Actinomycetota	Coriobacteriia	Coriobacteriales	Eggerthellaceae	Eggerthella	168	Otu0273	1											2	2	2	3	3		1		2	5	2					1	1	6	2	3	9	19	1	4	1	1
Otu0301	Actinomycetota	Coriobacteriia	Coriobacteriales	Eggerthellaceae	Eggerthellaceae_unclassified	26	Otu0301	8		8	4	1	2	19	8	13	11	14
Otu0329	Actinomycetota	Coriobacteriia	Coriobacteriales	Eggerthellaceae	Enterorhabdus	122	Otu0329		1		1	4					2		9	1														8	8									2	11	4			3
Otu0361	Actinomycetota	Coriobacteriia	Coriobacteriales	Eggerthellaceae	Enterorhabdus	43	Otu0361	1	1	1	1			2	1	3	4	2
Otu0422	Actinomycetota	Coriobacteriia	Coriobacteriales	Eggerthellaceae	Gordonibacter	119	Otu0422																																	3				2	1				2
Otu1067	Actinomycetota	Coriobacteriia	Coriobacteriales	Eggerthellaceae	Gordonibacter	27	Otu1067																																	2	1
Otu0912	Actinomycetota	Coriobacteriia	Coriobacteriales	Eggerthellaceae	Gordonibacter	24	Otu0912																																				1
Otu1245	Actinomycetota	Coriobacteriia	Coriobacteriales	Eggerthellaceae	Paraeggerthella	15	Otu1245																															2	1	2		2
Otu1176	Bacillota	Bacilli	Bacillales	Planococcaceae	Sporosarcina	12	Otu1176			1						2
Otu0297	Bacillota	Bacilli	Bacillales	Staphylococcaceae	Staphylococcaceae_unclassified	11	Otu0297											1
Otu0868	Bacillota	Bacillota_unclassified	Bacillota_unclassified	Bacillota_unclassified	Bacillota_unclassified	18	Otu0868
Otu0427	Bacillota	Clostridia	Clostridia_unclassified	Clostridia_unclassified	Clostridia_unclassified	88	Otu0427																																					2	4	3
Otu1536	Bacillota	Clostridia	Clostridia_unclassified	Clostridia_unclassified	Clostridia_unclassified	10	Otu1536
Otu0375	Bacillota	Clostridia	Clostridiales	Christensenellaceae	Catabacter	135	Otu0375																																			2			2	1	1
Otu0320	Bacillota	Clostridia	Clostridiales	Christensenellaceae	Catabacter	66	Otu0320	2	1	3	8	6	7	2	3	6	6	4
Otu0061	Bacillota	Clostridia	Clostridiales	Christensenellaceae	Christensenellaceae_R-7_group	167	Otu0061				1																																	4	15	7			15
Otu1165	Bacillota	Clostridia	Clostridiales	Christensenellaceae	Christensenellaceae_R-7_group	19	Otu1165
Otu0220	Bacillota	Clostridia	Clostridiales	Christensenellaceae	Christensenellaceae_unclassified	201	Otu0220					1																									2
Otu0359	Bacillota	Clostridia	Clostridiales	Christensenellaceae	uncultured	54	Otu0359
Otu0685	Bacillota	Clostridia	Clostridiales	Christensenellaceae	uncultured	21	Otu0685
Otu0779	Bacillota	Clostridia	Clostridiales	Christensenellaceae	uncultured	21	Otu0779
Otu0033	Bacillota	Clostridia	Clostridiales	Clostridiaceae_1	Clostridium_sensu_stricto_1	33	Otu0033														1
Otu0247	Bacillota	Clostridia	Clostridiales	Clostridiaceae_1	Clostridium_sensu_stricto_1	24	Otu0247			1				1	1	10	11	20
Otu0256	Bacillota	Clostridia	Clostridiales	Clostridiales_unclassified	Clostridiales_unclassified	166	Otu0256																															1				8	5						1
Otu0525	Bacillota	Clostridia	Clostridiales	Clostridiales_unclassified	Clostridiales_unclassified	50	Otu0525																																								3	5
Otu0565	Bacillota	Clostridia	Clostridiales	Clostridiales_unclassified	Clostridiales_unclassified	47	Otu0565
Otu0700	Bacillota	Clostridia	Clostridiales	Clostridiales_unclassified	Clostridiales_unclassified	23	Otu0700
Otu0937	Bacillota	Clostridia	Clostridiales	Clostridiales_unclassified	Clostridiales_unclassified	16	Otu0937	2	4	2			7	1
Otu0854	Bacillota	Clostridia	Clostridiales	Clostridiales_unclassified	Clostridiales_unclassified	10	Otu0854																																					1
Otu0736	Bacillota	Clostridia	Clostridiales	Clostridiales_vadinBB60_group	Clostridiales_vadinBB60_group_ge	45	Otu0736																																					3	1	2		3
Otu0679	Bacillota	Clostridia	Clostridiales	Clostridiales_vadinBB60_group	Clostridiales_vadinBB60_group_ge	34	Otu0679																																						1	1
Otu0242	Bacillota	Clostridia	Clostridiales	Clostridiales_vadinBB60_group	Clostridiales_vadinBB60_group_ge	23	Otu0242	2	6	2	1	46	78	6	22	26	32	14
Otu0624	Bacillota	Clostridia	Clostridiales	Clostridiales_vadinBB60_group	Clostridiales_vadinBB60_group_ge	23	Otu0624	7	4	12				2	9	4	8	3
Otu0395	Bacillota	Clostridia	Clostridiales	Clostridiales_vadinBB60_group	Clostridiales_vadinBB60_group_ge	19	Otu0395
Otu0388	Bacillota	Clostridia	Clostridiales	Clostridiales_vadinBB60_group	Clostridiales_vadinBB60_group_ge	18	Otu0388
Otu0606	Bacillota	Clostridia	Clostridiales	Clostridiales_vadinBB60_group	Clostridiales_vadinBB60_group_ge	15	Otu0606	8	10	12	1	2	2	11		6	1	5
Otu1696	Bacillota	Clostridia	Clostridiales	Clostridiales_vadinBB60_group	Clostridiales_vadinBB60_group_ge	13	Otu1696
Otu1538	Bacillota	Clostridia	Clostridiales	Clostridiales_vadinBB60_group	Clostridiales_vadinBB60_group_ge	11	Otu1538
Otu0458	Bacillota	Clostridia	Clostridiales	Eubacteriaceae	Anaerofustis	91	Otu0458																															1					2	1		2
Otu0259	Bacillota	Clostridia	Clostridiales	Eubacteriaceae	Eubacterium	106	Otu0259																													7	7		7	2	2	2	14
Otu0798	Bacillota	Clostridia	Clostridiales	Family_XIII	Anaerovorax	11	Otu0798
Otu0200	Bacillota	Clostridia	Clostridiales	Family_XIII	Family_XIII_AD3011_group	94	Otu0200								1
Otu0527	Bacillota	Clostridia	Clostridiales	Family_XIII	Family_XIII_AD3011_group	73	Otu0527																															3				1					1		1
Otu0504	Bacillota	Clostridia	Clostridiales	Family_XIII	Family_XIII_AD3011_group	36	Otu0504																																						1
Otu0771	Bacillota	Clostridia	Clostridiales	Family_XIII	Family_XIII_AD3011_group	21	Otu0771	1		1					1	2	3	4
Otu0304	Bacillota	Clostridia	Clostridiales	Family_XIII	Family_XIII_ge	75	Otu0304
Otu0381	Bacillota	Clostridia	Clostridiales	Family_XIII	Family_XIII_ge	69	Otu0381																															9	1			4	2
Otu0628	Bacillota	Clostridia	Clostridiales	Family_XIII	Family_XIII_ge	21	Otu0628	25	5	6	9	7	6		6	21	35	14
Otu0938	Bacillota	Clostridia	Clostridiales	Family_XIII	Family_XIII_ge	15	Otu0938				2			2	1	1	2	2
Otu0338	Bacillota	Clostridia	Clostridiales	Family_XIII	Family_XIII_UCG-001	35	Otu0338
Otu0335	Bacillota	Clostridia	Clostridiales	Family_XIII	Family_XIII_unclassified	45	Otu0335																															7	1
Otu0174	Bacillota	Clostridia	Clostridiales	Lachnospiraceae	A2	97	Otu0174	18		9				3	1	2	2	2																				63	21										1
Otu0622	Bacillota	Clostridia	Clostridiales	Lachnospiraceae	A2	24	Otu0622		5	6	1		5	2			2	2
Otu0641	Bacillota	Clostridia	Clostridiales	Lachnospiraceae	A2	14	Otu0641
Otu0407	Bacillota	Clostridia	Clostridiales	Lachnospiraceae	Acetatifactor	41	Otu0407	17	12	75	10	22	12	4			3	6																8	1
Otu0437	Bacillota	Clostridia	Clostridiales	Lachnospiraceae	Acetatifactor	25	Otu0437	1	1	14				2	2	3	3	5
Otu0431	Bacillota	Clostridia	Clostridiales	Lachnospiraceae	Acetatifactor	23	Otu0431
Otu0101	Bacillota	Clostridia	Clostridiales	Lachnospiraceae	Anaerostipes	343	Otu0101			1	4	5	5						11	10			4				15	22	66			5	54	13	26		1	3	4	11	12	2	6	5	12	9			4
Otu1317	Bacillota	Clostridia	Clostridiales	Lachnospiraceae	Anaerostipes	18	Otu1317													1
Otu0547	Bacillota	Clostridia	Clostridiales	Lachnospiraceae	ASF356	23	Otu0547		1					1	3	1	4	4
Otu0036	Bacillota	Clostridia	Clostridiales	Lachnospiraceae	Blautia	400	Otu0036	2				2	4	1	7	1		4	11	1		1	16				77		36		1	24	33	98	75			119	11	8	16	136	108	34	84	53			63
Otu0035	Bacillota	Clostridia	Clostridiales	Lachnospiraceae	Blautia	222	Otu0035												1084	647		26	59	2	1			32	27			104	227	89	248	142	716	411	49	1			2
Otu0245	Bacillota	Clostridia	Clostridiales	Lachnospiraceae	Blautia	133	Otu0245																															17	9	2		13	11						2
Otu0192	Bacillota	Clostridia	Clostridiales	Lachnospiraceae	Blautia	81	Otu0192												34	26							6	1	2	1		7	7		9											1
Otu0181	Bacillota	Clostridia	Clostridiales	Lachnospiraceae	Blautia	73	Otu0181																																					11	30	9
Otu0123	Bacillota	Clostridia	Clostridiales	Lachnospiraceae	Blautia	72	Otu0123
Otu0165	Bacillota	Clostridia	Clostridiales	Lachnospiraceae	Blautia	51	Otu0165																																					8	9	23
Otu0439	Bacillota	Clostridia	Clostridiales	Lachnospiraceae	Blautia	47	Otu0439												2	25																	2	6
Otu0750	Bacillota	Clostridia	Clostridiales	Lachnospiraceae	Blautia	35	Otu0750																												2			2				3
Otu0347	Bacillota	Clostridia	Clostridiales	Lachnospiraceae	Blautia	28	Otu0347
Otu0609	Bacillota	Clostridia	Clostridiales	Lachnospiraceae	Blautia	25	Otu0609																																										1
Otu0746	Bacillota	Clostridia	Clostridiales	Lachnospiraceae	Blautia	25	Otu0746												3	7												3			1		6
Otu0826	Bacillota	Clostridia	Clostridiales	Lachnospiraceae	Blautia	24	Otu0826																															3
Otu0167	Bacillota	Clostridia	Clostridiales	Lachnospiraceae	Blautia	20	Otu0167
Otu0251	Bacillota	Clostridia	Clostridiales	Lachnospiraceae	Blautia	16	Otu0251
Otu0870	Bacillota	Clostridia	Clostridiales	Lachnospiraceae	Blautia	16	Otu0870												4	9
Otu1159	Bacillota	Clostridia	Clostridiales	Lachnospiraceae	Blautia	16	Otu1159													2
Otu1341	Bacillota	Clostridia	Clostridiales	Lachnospiraceae	Blautia	16	Otu1341																															2
Otu0449	Bacillota	Clostridia	Clostridiales	Lachnospiraceae	Blautia	12	Otu0449
Otu1371	Bacillota	Clostridia	Clostridiales	Lachnospiraceae	Blautia	12	Otu1371																																			2
Otu0253	Bacillota	Clostridia	Clostridiales	Lachnospiraceae	Coprococcus_3	55	Otu0253																															8	1	13	3
Otu0372	Bacillota	Clostridia	Clostridiales	Lachnospiraceae	Cuneatibacter	43	Otu0372		1							1		1					1	2										2	2				2
Otu0037	Bacillota	Clostridia	Clostridiales	Lachnospiraceae	Eisenbergiella	375	Otu0037												4	1	308	623	614	188	236	224	5	2	31			13	44		3			1	1	1		78	104	4	5	2	17		6
Otu0079	Bacillota	Clostridia	Clostridiales	Lachnospiraceae	Eisenbergiella	217	Otu0079																																					26	49	19	234	156	26
Otu0526	Bacillota	Clostridia	Clostridiales	Lachnospiraceae	Eisenbergiella	50	Otu0526														10	2	2		1
Otu0831	Bacillota	Clostridia	Clostridiales	Lachnospiraceae	Eisenbergiella	31	Otu0831														1			2																			1
Otu1186	Bacillota	Clostridia	Clostridiales	Lachnospiraceae	Eisenbergiella	20	Otu1186																			1
Otu1119	Bacillota	Clostridia	Clostridiales	Lachnospiraceae	Eisenbergiella	16	Otu1119
Otu1368	Bacillota	Clostridia	Clostridiales	Lachnospiraceae	Eisenbergiella	14	Otu1368																																				3
Otu1354	Bacillota	Clostridia	Clostridiales	Lachnospiraceae	Eisenbergiella	14	Otu1354																	1
Otu1287	Bacillota	Clostridia	Clostridiales	Lachnospiraceae	Eisenbergiella	13	Otu1287																																									4
Otu1114	Bacillota	Clostridia	Clostridiales	Lachnospiraceae	Eisenbergiella	12	Otu1114																																								5
Otu2013	Bacillota	Clostridia	Clostridiales	Lachnospiraceae	Eisenbergiella	12	Otu2013																			1
Otu1397	Bacillota	Clostridia	Clostridiales	Lachnospiraceae	Eisenbergiella	11	Otu1397
Otu1610	Bacillota	Clostridia	Clostridiales	Lachnospiraceae	Eisenbergiella	10	Otu1610
Otu0162	Bacillota	Clostridia	Clostridiales	Lachnospiraceae	Fusicatenibacter	41	Otu0162																																					4	24	17	80	59
Otu0182	Bacillota	Clostridia	Clostridiales	Lachnospiraceae	GCA-900066575	67	Otu0182
Otu0250	Bacillota	Clostridia	Clostridiales	Lachnospiraceae	GCA-900066575	41	Otu0250	4	3	10	1	4		22	5	4	11	3
Otu0419	Bacillota	Clostridia	Clostridiales	Lachnospiraceae	GCA-900066575	22	Otu0419							3	8	3	2	1
Otu0566	Bacillota	Clostridia	Clostridiales	Lachnospiraceae	GCA-900066575	15	Otu0566							1		1		1
Otu0846	Bacillota	Clostridia	Clostridiales	Lachnospiraceae	GCA-900066575	11	Otu0846	1						8			3
Otu0311	Bacillota	Clostridia	Clostridiales	Lachnospiraceae	GCA-900066755	102	Otu0311																															2	1						1	2			1
Otu0015	Bacillota	Clostridia	Clostridiales	Lachnospiraceae	Hungatella	449	Otu0015	2	4	2	21	73	6	3		4	2		136	145	756	1256	1026	517	694	634	754	527	1084	292	371	67	74	21	13		1	112	83	185	903	47	53	49	42	33	281	275	27
Otu0294	Bacillota	Clostridia	Clostridiales	Lachnospiraceae	Hungatella	182	Otu0294														6	3		4	6	1	3	1	2																1		1
Otu0276	Bacillota	Clostridia	Clostridiales	Lachnospiraceae	Hungatella	124	Otu0276																2				25	26	18	16		1		2							13				2
Otu0402	Bacillota	Clostridia	Clostridiales	Lachnospiraceae	Hungatella	108	Otu0402														2			5			10	12	7	7	4									2	4						1	6
Otu0105	Bacillota	Clostridia	Clostridiales	Lachnospiraceae	Hungatella	68	Otu0105
Otu0554	Bacillota	Clostridia	Clostridiales	Lachnospiraceae	Hungatella	65	Otu0554				1
Otu0653	Bacillota	Clostridia	Clostridiales	Lachnospiraceae	Hungatella	58	Otu0653														2	2		2						2
Otu0787	Bacillota	Clostridia	Clostridiales	Lachnospiraceae	Hungatella	45	Otu0787					1															5	1			4										3				1
Otu1044	Bacillota	Clostridia	Clostridiales	Lachnospiraceae	Hungatella	38	Otu1044																	1	1
Otu0721	Bacillota	Clostridia	Clostridiales	Lachnospiraceae	Hungatella	38	Otu0721					1																															1				1
Otu1136	Bacillota	Clostridia	Clostridiales	Lachnospiraceae	Hungatella	33	Otu1136					1															3	2	7			1
Otu1215	Bacillota	Clostridia	Clostridiales	Lachnospiraceae	Hungatella	33	Otu1215																							1
Otu0665	Bacillota	Clostridia	Clostridiales	Lachnospiraceae	Hungatella	26	Otu0665
Otu0496	Bacillota	Clostridia	Clostridiales	Lachnospiraceae	Hungatella	26	Otu0496
Otu1104	Bacillota	Clostridia	Clostridiales	Lachnospiraceae	Hungatella	26	Otu1104					1
Otu1225	Bacillota	Clostridia	Clostridiales	Lachnospiraceae	Hungatella	26	Otu1225														2																				4
Otu0851	Bacillota	Clostridia	Clostridiales	Lachnospiraceae	Hungatella	25	Otu0851													2
Otu1307	Bacillota	Clostridia	Clostridiales	Lachnospiraceae	Hungatella	25	Otu1307																															1
Otu1315	Bacillota	Clostridia	Clostridiales	Lachnospiraceae	Hungatella	21	Otu1315
Otu1313	Bacillota	Clostridia	Clostridiales	Lachnospiraceae	Hungatella	17	Otu1313
Otu1597	Bacillota	Clostridia	Clostridiales	Lachnospiraceae	Hungatella	16	Otu1597																1				1
Otu1977	Bacillota	Clostridia	Clostridiales	Lachnospiraceae	Hungatella	13	Otu1977														1			1					1
Otu1314	Bacillota	Clostridia	Clostridiales	Lachnospiraceae	Hungatella	13	Otu1314
Otu2254	Bacillota	Clostridia	Clostridiales	Lachnospiraceae	Hungatella	12	Otu2254																				1
Otu2135	Bacillota	Clostridia	Clostridiales	Lachnospiraceae	Hungatella	11	Otu2135
Otu1539	Bacillota	Clostridia	Clostridiales	Lachnospiraceae	Hungatella	10	Otu1539
Otu1624	Bacillota	Clostridia	Clostridiales	Lachnospiraceae	Hungatella	10	Otu1624					2																											2
Otu1854	Bacillota	Clostridia	Clostridiales	Lachnospiraceae	Hungatella	10	Otu1854																																									1
Otu0023	Bacillota	Clostridia	Clostridiales	Lachnospiraceae	Lachnoclostridium	466	Otu0023	6	1	1	4	37	10	5	1	6	3	1	2	13	93	603	410	195	495	381	76	70	332	183	193	15	68	69	75			41	117	1002	118	84	86	52	162	60		1	167
Otu0027	Bacillota	Clostridia	Clostridiales	Lachnospiraceae	Lachnoclostridium	443	Otu0027	2	2	2	12	3	7	4	6	1	2	3	15	17	57	144	76	37	44	73	39	27	107			9	10	99	74	156	123	20	29	67		32	104	68	99	57	103	98	112
Otu0042	Bacillota	Clostridia	Clostridiales	Lachnospiraceae	Lachnoclostridium	289	Otu0042												7	8							32			1		1		54	148			28	10					59	156	253	262	222	73
Otu0043	Bacillota	Clostridia	Clostridiales	Lachnospiraceae	Lachnoclostridium	256	Otu0043			4	4		2		1	2	1	1	292	160			7				1				1	2	144	836	379			17	141					99	214	181	1		332
Otu0199	Bacillota	Clostridia	Clostridiales	Lachnospiraceae	Lachnoclostridium	254	Otu0199	3	1		1	1		4	1		2				11	10	18	1	1	3			2					3	4					5		3	1			1
Otu0104	Bacillota	Clostridia	Clostridiales	Lachnospiraceae	Lachnoclostridium	158	Otu0104	3						2	4																					3	14	14	7	4	11	9	5
Otu0078	Bacillota	Clostridia	Clostridiales	Lachnospiraceae	Lachnoclostridium	144	Otu0078																															10	23						2		7	11	1
Otu0146	Bacillota	Clostridia	Clostridiales	Lachnospiraceae	Lachnoclostridium	140	Otu0146																													22	31					33	9
Otu0121	Bacillota	Clostridia	Clostridiales	Lachnospiraceae	Lachnoclostridium	107	Otu0121	3	3	1		1		27	4	8	16	9																				44	38			12	113
Otu0339	Bacillota	Clostridia	Clostridiales	Lachnospiraceae	Lachnoclostridium	102	Otu0339														8	3		3	13	5	4	3	9																		1	2
Otu0484	Bacillota	Clostridia	Clostridiales	Lachnospiraceae	Lachnoclostridium	86	Otu0484														1			2	8		2			1	2
Otu0548	Bacillota	Clostridia	Clostridiales	Lachnospiraceae	Lachnoclostridium	74	Otu0548																1		6			1			3									2									2
Otu0455	Bacillota	Clostridia	Clostridiales	Lachnospiraceae	Lachnoclostridium	51	Otu0455																														1	2								3
Otu0823	Bacillota	Clostridia	Clostridiales	Lachnospiraceae	Lachnoclostridium	48	Otu0823																																	1					1
Otu0725	Bacillota	Clostridia	Clostridiales	Lachnospiraceae	Lachnoclostridium	47	Otu0725																																						1	3			4
Otu0576	Bacillota	Clostridia	Clostridiales	Lachnospiraceae	Lachnoclostridium	43	Otu0576																	1	1																	1					1	1
Otu0790	Bacillota	Clostridia	Clostridiales	Lachnospiraceae	Lachnoclostridium	39	Otu0790
Otu0307	Bacillota	Clostridia	Clostridiales	Lachnospiraceae	Lachnoclostridium	34	Otu0307	5	6	16	16	2		7	6	6	3	5
Otu0874	Bacillota	Clostridia	Clostridiales	Lachnospiraceae	Lachnoclostridium	31	Otu0874																										1																4
Otu0397	Bacillota	Clostridia	Clostridiales	Lachnospiraceae	Lachnoclostridium	27	Otu0397			2				1
Otu0478	Bacillota	Clostridia	Clostridiales	Lachnospiraceae	Lachnoclostridium	26	Otu0478		2	1	4		2			4		4
Otu0280	Bacillota	Clostridia	Clostridiales	Lachnospiraceae	Lachnoclostridium	25	Otu0280		1				2	1	24
Otu1424	Bacillota	Clostridia	Clostridiales	Lachnospiraceae	Lachnoclostridium	24	Otu1424
Otu1077	Bacillota	Clostridia	Clostridiales	Lachnospiraceae	Lachnoclostridium	24	Otu1077																1			1
Otu1017	Bacillota	Clostridia	Clostridiales	Lachnospiraceae	Lachnoclostridium	23	Otu1017
Otu1447	Bacillota	Clostridia	Clostridiales	Lachnospiraceae	Lachnoclostridium	23	Otu1447																		1
Otu1168	Bacillota	Clostridia	Clostridiales	Lachnospiraceae	Lachnoclostridium	19	Otu1168																																						1				3
Otu1045	Bacillota	Clostridia	Clostridiales	Lachnospiraceae	Lachnoclostridium	18	Otu1045														1						1
Otu1076	Bacillota	Clostridia	Clostridiales	Lachnospiraceae	Lachnoclostridium	18	Otu1076															1			1
Otu1021	Bacillota	Clostridia	Clostridiales	Lachnospiraceae	Lachnoclostridium	18	Otu1021
Otu0663	Bacillota	Clostridia	Clostridiales	Lachnospiraceae	Lachnoclostridium	17	Otu0663
Otu0687	Bacillota	Clostridia	Clostridiales	Lachnospiraceae	Lachnoclostridium	14	Otu0687					1
Otu1330	Bacillota	Clostridia	Clostridiales	Lachnospiraceae	Lachnoclostridium	13	Otu1330
Otu1218	Bacillota	Clostridia	Clostridiales	Lachnospiraceae	Lachnoclostridium	12	Otu1218																																									1
Otu1657	Bacillota	Clostridia	Clostridiales	Lachnospiraceae	Lachnoclostridium	12	Otu1657
Otu1455	Bacillota	Clostridia	Clostridiales	Lachnospiraceae	Lachnoclostridium	11	Otu1455																																										1
Otu1893	Bacillota	Clostridia	Clostridiales	Lachnospiraceae	Lachnoclostridium	11	Otu1893
Otu1950	Bacillota	Clostridia	Clostridiales	Lachnospiraceae	Lachnoclostridium	11	Otu1950																																						1
Otu1964	Bacillota	Clostridia	Clostridiales	Lachnospiraceae	Lachnoclostridium	10	Otu1964
Otu1436	Bacillota	Clostridia	Clostridiales	Lachnospiraceae	Lachnoclostridium	10	Otu1436																								1
Otu1511	Bacillota	Clostridia	Clostridiales	Lachnospiraceae	Lachnoclostridium	10	Otu1511
Otu1500	Bacillota	Clostridia	Clostridiales	Lachnospiraceae	Lachnoclostridium	10	Otu1500
Otu1663	Bacillota	Clostridia	Clostridiales	Lachnospiraceae	Lachnoclostridium	10	Otu1663
Otu0494	Bacillota	Clostridia	Clostridiales	Lachnospiraceae	Lachnospiraceae_FCS020_group	46	Otu0494	4	7	1		15	5		2	3	2	2
Otu0128	Bacillota	Clostridia	Clostridiales	Lachnospiraceae	Lachnospiraceae_ge	73	Otu0128						1		1																										1			1	2	1	90	65	1
Otu0089	Bacillota	Clostridia	Clostridiales	Lachnospiraceae	Lachnospiraceae_ge	72	Otu0089	148		51	4	204	98		182	147	63	151		1																										1
Otu0031	Bacillota	Clostridia	Clostridiales	Lachnospiraceae	Lachnospiraceae_NK4A136_group	193	Otu0031			3				96	11	20	10	14																				308	623					52	5	80		1	88
Otu0032	Bacillota	Clostridia	Clostridiales	Lachnospiraceae	Lachnospiraceae_NK4A136_group	125	Otu0032																																					332	173	325			376
Otu0038	Bacillota	Clostridia	Clostridiales	Lachnospiraceae	Lachnospiraceae_NK4A136_group	84	Otu0038	3						270	58	98	211	167																1093	226										1
Otu0066	Bacillota	Clostridia	Clostridiales	Lachnospiraceae	Lachnospiraceae_NK4A136_group	65	Otu0066							175	6	67	94	67
Otu0091	Bacillota	Clostridia	Clostridiales	Lachnospiraceae	Lachnospiraceae_NK4A136_group	62	Otu0091	125	97	201	30	79	83	61	38	37	51	54
Otu0051	Bacillota	Clostridia	Clostridiales	Lachnospiraceae	Lachnospiraceae_NK4A136_group	56	Otu0051	47		12		1		125	18	126	109	90												1
Otu0541	Bacillota	Clostridia	Clostridiales	Lachnospiraceae	Lachnospiraceae_NK4A136_group	55	Otu0541
Otu0082	Bacillota	Clostridia	Clostridiales	Lachnospiraceae	Lachnospiraceae_NK4A136_group	47	Otu0082								1	30	82	38								1								1			1
Otu0538	Bacillota	Clostridia	Clostridiales	Lachnospiraceae	Lachnospiraceae_NK4A136_group	47	Otu0538																																					4	2	7			3
Otu0138	Bacillota	Clostridia	Clostridiales	Lachnospiraceae	Lachnospiraceae_NK4A136_group	44	Otu0138	9	1	18				43	3		5	2																			1
Otu0075	Bacillota	Clostridia	Clostridiales	Lachnospiraceae	Lachnospiraceae_NK4A136_group	37	Otu0075																															56
Otu0834	Bacillota	Clostridia	Clostridiales	Lachnospiraceae	Lachnospiraceae_NK4A136_group	34	Otu0834																																					2	1	1
Otu0683	Bacillota	Clostridia	Clostridiales	Lachnospiraceae	Lachnospiraceae_NK4A136_group	32	Otu0683
Otu0129	Bacillota	Clostridia	Clostridiales	Lachnospiraceae	Lachnospiraceae_NK4A136_group	25	Otu0129	2						10	2	8	10
Otu0891	Bacillota	Clostridia	Clostridiales	Lachnospiraceae	Lachnospiraceae_NK4A136_group	23	Otu0891
Otu1256	Bacillota	Clostridia	Clostridiales	Lachnospiraceae	Lachnospiraceae_NK4A136_group	23	Otu1256																																						1	1
Otu0271	Bacillota	Clostridia	Clostridiales	Lachnospiraceae	Lachnospiraceae_NK4A136_group	22	Otu0271	58	23	1	1		21
Otu0540	Bacillota	Clostridia	Clostridiales	Lachnospiraceae	Lachnospiraceae_NK4A136_group	20	Otu0540
Otu0228	Bacillota	Clostridia	Clostridiales	Lachnospiraceae	Lachnospiraceae_NK4A136_group	18	Otu0228										1	1
Otu0518	Bacillota	Clostridia	Clostridiales	Lachnospiraceae	Lachnospiraceae_NK4A136_group	17	Otu0518
Otu0463	Bacillota	Clostridia	Clostridiales	Lachnospiraceae	Lachnospiraceae_NK4A136_group	17	Otu0463
Otu1375	Bacillota	Clostridia	Clostridiales	Lachnospiraceae	Lachnospiraceae_NK4A136_group	17	Otu1375																																						1
Otu0812	Bacillota	Clostridia	Clostridiales	Lachnospiraceae	Lachnospiraceae_NK4A136_group	15	Otu0812											1																4
Otu0892	Bacillota	Clostridia	Clostridiales	Lachnospiraceae	Lachnospiraceae_NK4A136_group	15	Otu0892																															2	4
Otu1421	Bacillota	Clostridia	Clostridiales	Lachnospiraceae	Lachnospiraceae_NK4A136_group	15	Otu1421																																							1
Otu0711	Bacillota	Clostridia	Clostridiales	Lachnospiraceae	Lachnospiraceae_NK4A136_group	14	Otu0711
Otu1247	Bacillota	Clostridia	Clostridiales	Lachnospiraceae	Lachnospiraceae_NK4A136_group	14	Otu1247																																										1
Otu1078	Bacillota	Clostridia	Clostridiales	Lachnospiraceae	Lachnospiraceae_NK4A136_group	13	Otu1078																																4
Otu0678	Bacillota	Clostridia	Clostridiales	Lachnospiraceae	Lachnospiraceae_NK4A136_group	13	Otu0678			1
Otu1270	Bacillota	Clostridia	Clostridiales	Lachnospiraceae	Lachnospiraceae_NK4A136_group	13	Otu1270																															2	1
Otu1830	Bacillota	Clostridia	Clostridiales	Lachnospiraceae	Lachnospiraceae_NK4A136_group	12	Otu1830
Otu1677	Bacillota	Clostridia	Clostridiales	Lachnospiraceae	Lachnospiraceae_NK4A136_group	12	Otu1677																																						1
Otu1627	Bacillota	Clostridia	Clostridiales	Lachnospiraceae	Lachnospiraceae_NK4A136_group	12	Otu1627																																						1
Otu0901	Bacillota	Clostridia	Clostridiales	Lachnospiraceae	Lachnospiraceae_NK4A136_group	11	Otu0901							1
Otu0697	Bacillota	Clostridia	Clostridiales	Lachnospiraceae	Lachnospiraceae_NK4A136_group	10	Otu0697	1
Otu0450	Bacillota	Clostridia	Clostridiales	Lachnospiraceae	Lachnospiraceae_NK4A136_group	10	Otu0450
Otu0188	Bacillota	Clostridia	Clostridiales	Lachnospiraceae	Lachnospiraceae_NK4A136_group	10	Otu0188
Otu1222	Bacillota	Clostridia	Clostridiales	Lachnospiraceae	Lachnospiraceae_NK4A136_group	10	Otu1222
Otu0404	Bacillota	Clostridia	Clostridiales	Lachnospiraceae	Lachnospiraceae_NK4B4_group	13	Otu0404
Otu0057	Bacillota	Clostridia	Clostridiales	Lachnospiraceae	Lachnospiraceae_UCG-001	116	Otu0057	62		1				40		23	21	44																317	8
Otu0125	Bacillota	Clostridia	Clostridiales	Lachnospiraceae	Lachnospiraceae_UCG-001	107	Otu0125	21						8		17	9	12																77	3
Otu0673	Bacillota	Clostridia	Clostridiales	Lachnospiraceae	Lachnospiraceae_UCG-001	26	Otu0673
Otu0796	Bacillota	Clostridia	Clostridiales	Lachnospiraceae	Lachnospiraceae_UCG-001	10	Otu0796
Otu0243	Bacillota	Clostridia	Clostridiales	Lachnospiraceae	Lachnospiraceae_UCG-006	44	Otu0243	11	44	49	5	1	13	2		10		1
Otu0290	Bacillota	Clostridia	Clostridiales	Lachnospiraceae	Lachnospiraceae_UCG-006	38	Otu0290	30	1	7	1	1		6	1		2	4
Otu0356	Bacillota	Clostridia	Clostridiales	Lachnospiraceae	Lachnospiraceae_UCG-006	13	Otu0356	1	2	2	4	1	2		1		1
Otu0084	Bacillota	Clostridia	Clostridiales	Lachnospiraceae	Lachnospiraceae_UCG-010	212	Otu0084																																					14	35	13	43	28	27
Otu1083	Bacillota	Clostridia	Clostridiales	Lachnospiraceae	Lachnospiraceae_UCG-010	23	Otu1083
Otu1342	Bacillota	Clostridia	Clostridiales	Lachnospiraceae	Lachnospiraceae_UCG-010	17	Otu1342																																										1
Otu1485	Bacillota	Clostridia	Clostridiales	Lachnospiraceae	Lachnospiraceae_UCG-010	12	Otu1485
Otu2127	Bacillota	Clostridia	Clostridiales	Lachnospiraceae	Lachnospiraceae_UCG-010	10	Otu2127
Otu0046	Bacillota	Clostridia	Clostridiales	Lachnospiraceae	Lachnospiraceae_unclassified	445	Otu0046	2	7	7	4	9	2	4		2	1	1	70	183	135	31	91	29	34	30	243	291	26	34	34	625	522	35	32	123	206	4		9	4	93	175	1	9	6	23	8	15
Otu0087	Bacillota	Clostridia	Clostridiales	Lachnospiraceae	Lachnospiraceae_unclassified	402	Otu0087	2	3	3	1	10	3	4	2	6	2		3	7							34	28	248			41	21	5	6	698	291	14	7	18	7	12	8	3	10	5	10	10	12
Otu0076	Bacillota	Clostridia	Clostridiales	Lachnospiraceae	Lachnospiraceae_unclassified	338	Otu0076														40	9	28	12	8	7		1		17	9					104	166	1		14	6	65	147	3	5	3	24	9	6
Otu0186	Bacillota	Clostridia	Clostridiales	Lachnospiraceae	Lachnospiraceae_unclassified	231	Otu0186		1		1	3	5	1		2							5											4	4			2	3				3	2	2	1	12	8
Otu0109	Bacillota	Clostridia	Clostridiales	Lachnospiraceae	Lachnospiraceae_unclassified	218	Otu0109																						2									29	4			4	10	26	1	20			8
Otu0058	Bacillota	Clostridia	Clostridiales	Lachnospiraceae	Lachnospiraceae_unclassified	204	Otu0058	4		7	2					4		4					9						1				27	27	21			26	13			30	73						6
Otu0234	Bacillota	Clostridia	Clostridiales	Lachnospiraceae	Lachnospiraceae_unclassified	197	Otu0234																															10	6			2	1	6	3	5	12	8	2
Otu0092	Bacillota	Clostridia	Clostridiales	Lachnospiraceae	Lachnospiraceae_unclassified	183	Otu0092																															30	3	7	20	101	135
Otu0060	Bacillota	Clostridia	Clostridiales	Lachnospiraceae	Lachnospiraceae_unclassified	160	Otu0060							47	123	114	84	75																2				87				1	3
Otu0315	Bacillota	Clostridia	Clostridiales	Lachnospiraceae	Lachnospiraceae_unclassified	146	Otu0315												2	7	12	4	1	6	3		22	19	1	4	2	8	1									1	4					1
Otu0206	Bacillota	Clostridia	Clostridiales	Lachnospiraceae	Lachnospiraceae_unclassified	144	Otu0206																																					4	15	12	23	9	6
Otu0185	Bacillota	Clostridia	Clostridiales	Lachnospiraceae	Lachnospiraceae_unclassified	142	Otu0185																																					6	19	20	6	18	18
Otu0067	Bacillota	Clostridia	Clostridiales	Lachnospiraceae	Lachnospiraceae_unclassified	132	Otu0067																															8	10	2		13	7
Otu0198	Bacillota	Clostridia	Clostridiales	Lachnospiraceae	Lachnospiraceae_unclassified	131	Otu0198															1					1					1	7	6	2			2	10			29							1
Otu0248	Bacillota	Clostridia	Clostridiales	Lachnospiraceae	Lachnospiraceae_unclassified	124	Otu0248																															7				1	5
Otu0434	Bacillota	Clostridia	Clostridiales	Lachnospiraceae	Lachnospiraceae_unclassified	122	Otu0434												1	2	7			2	1		18	6	1	2		6	1										1			1
Otu0230	Bacillota	Clostridia	Clostridiales	Lachnospiraceae	Lachnospiraceae_unclassified	106	Otu0230																																					8	3	8	172	45
Otu0202	Bacillota	Clostridia	Clostridiales	Lachnospiraceae	Lachnospiraceae_unclassified	103	Otu0202																															9	5	1	4
Otu0371	Bacillota	Clostridia	Clostridiales	Lachnospiraceae	Lachnospiraceae_unclassified	103	Otu0371														1			12	11	10														6
Otu0424	Bacillota	Clostridia	Clostridiales	Lachnospiraceae	Lachnospiraceae_unclassified	97	Otu0424																															5	3					1	1
Otu0268	Bacillota	Clostridia	Clostridiales	Lachnospiraceae	Lachnospiraceae_unclassified	94	Otu0268																																										3
Otu0156	Bacillota	Clostridia	Clostridiales	Lachnospiraceae	Lachnospiraceae_unclassified	90	Otu0156
Otu0112	Bacillota	Clostridia	Clostridiales	Lachnospiraceae	Lachnospiraceae_unclassified	84	Otu0112	15	6	28	7	24	11		31	23	54	37															9					2	8				21
Otu0618	Bacillota	Clostridia	Clostridiales	Lachnospiraceae	Lachnospiraceae_unclassified	83	Otu0618														1	1			4	2			1	1	1										1
Otu0553	Bacillota	Clostridia	Clostridiales	Lachnospiraceae	Lachnospiraceae_unclassified	82	Otu0553																																						1
Otu0173	Bacillota	Clostridia	Clostridiales	Lachnospiraceae	Lachnospiraceae_unclassified	81	Otu0173	28	133	98	44	2	39	12	31	6	3	6																				23	53
Otu0135	Bacillota	Clostridia	Clostridiales	Lachnospiraceae	Lachnospiraceae_unclassified	75	Otu0135	10		3		1		6	9	3	12	5																								132	113
Otu0626	Bacillota	Clostridia	Clostridiales	Lachnospiraceae	Lachnospiraceae_unclassified	66	Otu0626	1													1	4	1		2													1
Otu0351	Bacillota	Clostridia	Clostridiales	Lachnospiraceae	Lachnospiraceae_unclassified	62	Otu0351
Otu0647	Bacillota	Clostridia	Clostridiales	Lachnospiraceae	Lachnospiraceae_unclassified	62	Otu0647														2			1																			2
Otu0224	Bacillota	Clostridia	Clostridiales	Lachnospiraceae	Lachnospiraceae_unclassified	60	Otu0224	7	6	8	1	1	4	2		3	6	7																				27	32
Otu0153	Bacillota	Clostridia	Clostridiales	Lachnospiraceae	Lachnospiraceae_unclassified	57	Otu0153	28	12	28	20	9	27	16	9	14	19	25
Otu0133	Bacillota	Clostridia	Clostridiales	Lachnospiraceae	Lachnospiraceae_unclassified	56	Otu0133
Otu0585	Bacillota	Clostridia	Clostridiales	Lachnospiraceae	Lachnospiraceae_unclassified	55	Otu0585													2	2											1	3				3						7					1
Otu0360	Bacillota	Clostridia	Clostridiales	Lachnospiraceae	Lachnospiraceae_unclassified	55	Otu0360
Otu0819	Bacillota	Clostridia	Clostridiales	Lachnospiraceae	Lachnospiraceae_unclassified	51	Otu0819					1															1									1	3
Otu0324	Bacillota	Clostridia	Clostridiales	Lachnospiraceae	Lachnospiraceae_unclassified	46	Otu0324
Otu0488	Bacillota	Clostridia	Clostridiales	Lachnospiraceae	Lachnospiraceae_unclassified	46	Otu0488
Otu0544	Bacillota	Clostridia	Clostridiales	Lachnospiraceae	Lachnospiraceae_unclassified	46	Otu0544																																							3		11
Otu0658	Bacillota	Clostridia	Clostridiales	Lachnospiraceae	Lachnospiraceae_unclassified	45	Otu0658
Otu0139	Bacillota	Clostridia	Clostridiales	Lachnospiraceae	Lachnospiraceae_unclassified	44	Otu0139
Otu0377	Bacillota	Clostridia	Clostridiales	Lachnospiraceae	Lachnospiraceae_unclassified	43	Otu0377
Otu0817	Bacillota	Clostridia	Clostridiales	Lachnospiraceae	Lachnospiraceae_unclassified	43	Otu0817														2						6	3		1	3		4				1												1
Otu0600	Bacillota	Clostridia	Clostridiales	Lachnospiraceae	Lachnospiraceae_unclassified	43	Otu0600												6														1	1	1				5
Otu0689	Bacillota	Clostridia	Clostridiales	Lachnospiraceae	Lachnospiraceae_unclassified	42	Otu0689
Otu0239	Bacillota	Clostridia	Clostridiales	Lachnospiraceae	Lachnospiraceae_unclassified	41	Otu0239
Otu0875	Bacillota	Clostridia	Clostridiales	Lachnospiraceae	Lachnospiraceae_unclassified	41	Otu0875																	3	1
Otu0720	Bacillota	Clostridia	Clostridiales	Lachnospiraceae	Lachnospiraceae_unclassified	41	Otu0720												1																											4		3
Otu0119	Bacillota	Clostridia	Clostridiales	Lachnospiraceae	Lachnospiraceae_unclassified	39	Otu0119
Otu0350	Bacillota	Clostridia	Clostridiales	Lachnospiraceae	Lachnospiraceae_unclassified	38	Otu0350	7	9	7	2			3	2	2	3	6
Otu0839	Bacillota	Clostridia	Clostridiales	Lachnospiraceae	Lachnospiraceae_unclassified	37	Otu0839													2															4									2	1	1			3
Otu0232	Bacillota	Clostridia	Clostridiales	Lachnospiraceae	Lachnospiraceae_unclassified	36	Otu0232	2	1	2	1			18	3	6	2	5
Otu0472	Bacillota	Clostridia	Clostridiales	Lachnospiraceae	Lachnospiraceae_unclassified	35	Otu0472	3	1	1	2	2	3	2	1								18	1
Otu0295	Bacillota	Clostridia	Clostridiales	Lachnospiraceae	Lachnospiraceae_unclassified	35	Otu0295	5	1	1	1			11			2	2
Otu0813	Bacillota	Clostridia	Clostridiales	Lachnospiraceae	Lachnospiraceae_unclassified	34	Otu0813																																									3
Otu0758	Bacillota	Clostridia	Clostridiales	Lachnospiraceae	Lachnospiraceae_unclassified	34	Otu0758														1															6						7	3						1
Otu0896	Bacillota	Clostridia	Clostridiales	Lachnospiraceae	Lachnospiraceae_unclassified	33	Otu0896																																			1	2
Otu0312	Bacillota	Clostridia	Clostridiales	Lachnospiraceae	Lachnospiraceae_unclassified	32	Otu0312		12					9	11	3		1																								114	135
Otu0759	Bacillota	Clostridia	Clostridiales	Lachnospiraceae	Lachnospiraceae_unclassified	32	Otu0759																																							2			2
Otu0405	Bacillota	Clostridia	Clostridiales	Lachnospiraceae	Lachnospiraceae_unclassified	32	Otu0405
Otu0836	Bacillota	Clostridia	Clostridiales	Lachnospiraceae	Lachnospiraceae_unclassified	32	Otu0836																															1
Otu1046	Bacillota	Clostridia	Clostridiales	Lachnospiraceae	Lachnospiraceae_unclassified	31	Otu1046														1	2		1		1			1
Otu0150	Bacillota	Clostridia	Clostridiales	Lachnospiraceae	Lachnospiraceae_unclassified	31	Otu0150	28	180	168	30		7	105		39	1	23	1
Otu0497	Bacillota	Clostridia	Clostridiales	Lachnospiraceae	Lachnospiraceae_unclassified	31	Otu0497																																			1	4
Otu0776	Bacillota	Clostridia	Clostridiales	Lachnospiraceae	Lachnospiraceae_unclassified	31	Otu0776
Otu0583	Bacillota	Clostridia	Clostridiales	Lachnospiraceae	Lachnospiraceae_unclassified	30	Otu0583
Otu0443	Bacillota	Clostridia	Clostridiales	Lachnospiraceae	Lachnospiraceae_unclassified	30	Otu0443	6	8	20	3	1	9	4
Otu0215	Bacillota	Clostridia	Clostridiales	Lachnospiraceae	Lachnospiraceae_unclassified	29	Otu0215	42	1	30				2	7	30	25	14
Otu0440	Bacillota	Clostridia	Clostridiales	Lachnospiraceae	Lachnospiraceae_unclassified	29	Otu0440	2	11	2	2		2	2		2	1	1
Otu0920	Bacillota	Clostridia	Clostridiales	Lachnospiraceae	Lachnospiraceae_unclassified	29	Otu0920													1																		1											1
Otu0869	Bacillota	Clostridia	Clostridiales	Lachnospiraceae	Lachnospiraceae_unclassified	29	Otu0869
Otu0281	Bacillota	Clostridia	Clostridiales	Lachnospiraceae	Lachnospiraceae_unclassified	28	Otu0281	57	20	24	12	21	4	14	2	5	3	8
Otu0737	Bacillota	Clostridia	Clostridiales	Lachnospiraceae	Lachnospiraceae_unclassified	28	Otu0737																																				1
Otu0552	Bacillota	Clostridia	Clostridiales	Lachnospiraceae	Lachnospiraceae_unclassified	27	Otu0552	2	46	23	15	38	104	1	1	1	1
Otu0222	Bacillota	Clostridia	Clostridiales	Lachnospiraceae	Lachnospiraceae_unclassified	26	Otu0222				6		6	28	16	10	4	7
Otu1140	Bacillota	Clostridia	Clostridiales	Lachnospiraceae	Lachnospiraceae_unclassified	25	Otu1140															1
Otu0741	Bacillota	Clostridia	Clostridiales	Lachnospiraceae	Lachnospiraceae_unclassified	25	Otu0741
Otu0519	Bacillota	Clostridia	Clostridiales	Lachnospiraceae	Lachnospiraceae_unclassified	24	Otu0519
Otu0789	Bacillota	Clostridia	Clostridiales	Lachnospiraceae	Lachnospiraceae_unclassified	24	Otu0789																																				1
Otu0726	Bacillota	Clostridia	Clostridiales	Lachnospiraceae	Lachnospiraceae_unclassified	24	Otu0726
Otu0580	Bacillota	Clostridia	Clostridiales	Lachnospiraceae	Lachnospiraceae_unclassified	24	Otu0580											2
Otu1206	Bacillota	Clostridia	Clostridiales	Lachnospiraceae	Lachnospiraceae_unclassified	24	Otu1206														1	1		2		1			1
Otu1041	Bacillota	Clostridia	Clostridiales	Lachnospiraceae	Lachnospiraceae_unclassified	23	Otu1041																										3				1
Otu0366	Bacillota	Clostridia	Clostridiales	Lachnospiraceae	Lachnospiraceae_unclassified	22	Otu0366																																										2
Otu0778	Bacillota	Clostridia	Clostridiales	Lachnospiraceae	Lachnospiraceae_unclassified	22	Otu0778
Otu0623	Bacillota	Clostridia	Clostridiales	Lachnospiraceae	Lachnospiraceae_unclassified	22	Otu0623	7	6	19	9	2	16		1	2
Otu0838	Bacillota	Clostridia	Clostridiales	Lachnospiraceae	Lachnospiraceae_unclassified	22	Otu0838
Otu0634	Bacillota	Clostridia	Clostridiales	Lachnospiraceae	Lachnospiraceae_unclassified	22	Otu0634
Otu1363	Bacillota	Clostridia	Clostridiales	Lachnospiraceae	Lachnospiraceae_unclassified	21	Otu1363																			1														1
Otu0111	Bacillota	Clostridia	Clostridiales	Lachnospiraceae	Lachnospiraceae_unclassified	21	Otu0111	25	76	99	15	5	46	5		1	8	4
Otu0876	Bacillota	Clostridia	Clostridiales	Lachnospiraceae	Lachnospiraceae_unclassified	21	Otu0876																															1	2
Otu1111	Bacillota	Clostridia	Clostridiales	Lachnospiraceae	Lachnospiraceae_unclassified	21	Otu1111
Otu0190	Bacillota	Clostridia	Clostridiales	Lachnospiraceae	Lachnospiraceae_unclassified	20	Otu0190
Otu0332	Bacillota	Clostridia	Clostridiales	Lachnospiraceae	Lachnospiraceae_unclassified	20	Otu0332							1			1	2
Otu0882	Bacillota	Clostridia	Clostridiales	Lachnospiraceae	Lachnospiraceae_unclassified	20	Otu0882	1																																		1	4
Otu1099	Bacillota	Clostridia	Clostridiales	Lachnospiraceae	Lachnospiraceae_unclassified	20	Otu1099																																			1	1
Otu1217	Bacillota	Clostridia	Clostridiales	Lachnospiraceae	Lachnospiraceae_unclassified	20	Otu1217																				1
Otu1388	Bacillota	Clostridia	Clostridiales	Lachnospiraceae	Lachnospiraceae_unclassified	20	Otu1388																														1
Otu1419	Bacillota	Clostridia	Clostridiales	Lachnospiraceae	Lachnospiraceae_unclassified	20	Otu1419
Otu1401	Bacillota	Clostridia	Clostridiales	Lachnospiraceae	Lachnospiraceae_unclassified	19	Otu1401																		1												3
Otu0754	Bacillota	Clostridia	Clostridiales	Lachnospiraceae	Lachnospiraceae_unclassified	19	Otu0754
Otu0690	Bacillota	Clostridia	Clostridiales	Lachnospiraceae	Lachnospiraceae_unclassified	19	Otu0690	4	1	16	2			1			4	2
Otu0747	Bacillota	Clostridia	Clostridiales	Lachnospiraceae	Lachnospiraceae_unclassified	19	Otu0747
Otu1495	Bacillota	Clostridia	Clostridiales	Lachnospiraceae	Lachnospiraceae_unclassified	19	Otu1495
Otu0417	Bacillota	Clostridia	Clostridiales	Lachnospiraceae	Lachnospiraceae_unclassified	18	Otu0417							2
Otu0467	Bacillota	Clostridia	Clostridiales	Lachnospiraceae	Lachnospiraceae_unclassified	18	Otu0467	2	7		1					3	1
Otu0833	Bacillota	Clostridia	Clostridiales	Lachnospiraceae	Lachnospiraceae_unclassified	18	Otu0833							5	1	2	2	3
Otu1086	Bacillota	Clostridia	Clostridiales	Lachnospiraceae	Lachnospiraceae_unclassified	17	Otu1086
Otu0537	Bacillota	Clostridia	Clostridiales	Lachnospiraceae	Lachnospiraceae_unclassified	17	Otu0537			1	2				4
Otu0595	Bacillota	Clostridia	Clostridiales	Lachnospiraceae	Lachnospiraceae_unclassified	17	Otu0595	8		4		3		1		1
Otu0807	Bacillota	Clostridia	Clostridiales	Lachnospiraceae	Lachnospiraceae_unclassified	17	Otu0807																																			10
Otu1210	Bacillota	Clostridia	Clostridiales	Lachnospiraceae	Lachnospiraceae_unclassified	16	Otu1210													1																3
Otu1714	Bacillota	Clostridia	Clostridiales	Lachnospiraceae	Lachnospiraceae_unclassified	16	Otu1714
Otu0769	Bacillota	Clostridia	Clostridiales	Lachnospiraceae	Lachnospiraceae_unclassified	16	Otu0769
Otu1373	Bacillota	Clostridia	Clostridiales	Lachnospiraceae	Lachnospiraceae_unclassified	16	Otu1373
Otu1211	Bacillota	Clostridia	Clostridiales	Lachnospiraceae	Lachnospiraceae_unclassified	15	Otu1211
Otu0987	Bacillota	Clostridia	Clostridiales	Lachnospiraceae	Lachnospiraceae_unclassified	15	Otu0987							1	1	3
Otu1274	Bacillota	Clostridia	Clostridiales	Lachnospiraceae	Lachnospiraceae_unclassified	15	Otu1274																																				3
Otu1318	Bacillota	Clostridia	Clostridiales	Lachnospiraceae	Lachnospiraceae_unclassified	15	Otu1318
Otu0878	Bacillota	Clostridia	Clostridiales	Lachnospiraceae	Lachnospiraceae_unclassified	14	Otu0878
Otu1542	Bacillota	Clostridia	Clostridiales	Lachnospiraceae	Lachnospiraceae_unclassified	14	Otu1542														1							1
Otu1138	Bacillota	Clostridia	Clostridiales	Lachnospiraceae	Lachnospiraceae_unclassified	14	Otu1138						2
Otu1282	Bacillota	Clostridia	Clostridiales	Lachnospiraceae	Lachnospiraceae_unclassified	14	Otu1282																																							1
Otu0801	Bacillota	Clostridia	Clostridiales	Lachnospiraceae	Lachnospiraceae_unclassified	14	Otu0801
Otu1534	Bacillota	Clostridia	Clostridiales	Lachnospiraceae	Lachnospiraceae_unclassified	14	Otu1534																		3	1
Otu0976	Bacillota	Clostridia	Clostridiales	Lachnospiraceae	Lachnospiraceae_unclassified	13	Otu0976	1				9						1
Otu1409	Bacillota	Clostridia	Clostridiales	Lachnospiraceae	Lachnospiraceae_unclassified	13	Otu1409																																			1	1
Otu1691	Bacillota	Clostridia	Clostridiales	Lachnospiraceae	Lachnospiraceae_unclassified	13	Otu1691																																				1
Otu1142	Bacillota	Clostridia	Clostridiales	Lachnospiraceae	Lachnospiraceae_unclassified	12	Otu1142
Otu1105	Bacillota	Clostridia	Clostridiales	Lachnospiraceae	Lachnospiraceae_unclassified	12	Otu1105
Otu1025	Bacillota	Clostridia	Clostridiales	Lachnospiraceae	Lachnospiraceae_unclassified	12	Otu1025
Otu1595	Bacillota	Clostridia	Clostridiales	Lachnospiraceae	Lachnospiraceae_unclassified	12	Otu1595
Otu2187	Bacillota	Clostridia	Clostridiales	Lachnospiraceae	Lachnospiraceae_unclassified	12	Otu2187																					1
Otu2068	Bacillota	Clostridia	Clostridiales	Lachnospiraceae	Lachnospiraceae_unclassified	12	Otu2068
Otu1438	Bacillota	Clostridia	Clostridiales	Lachnospiraceae	Lachnospiraceae_unclassified	11	Otu1438
Otu0640	Bacillota	Clostridia	Clostridiales	Lachnospiraceae	Lachnospiraceae_unclassified	11	Otu0640
Otu1823	Bacillota	Clostridia	Clostridiales	Lachnospiraceae	Lachnospiraceae_unclassified	11	Otu1823
Otu0423	Bacillota	Clostridia	Clostridiales	Lachnospiraceae	Lachnospiraceae_unclassified	11	Otu0423
Otu1530	Bacillota	Clostridia	Clostridiales	Lachnospiraceae	Lachnospiraceae_unclassified	11	Otu1530
Otu1572	Bacillota	Clostridia	Clostridiales	Lachnospiraceae	Lachnospiraceae_unclassified	11	Otu1572
Otu1866	Bacillota	Clostridia	Clostridiales	Lachnospiraceae	Lachnospiraceae_unclassified	11	Otu1866												1													1
Otu2328	Bacillota	Clostridia	Clostridiales	Lachnospiraceae	Lachnospiraceae_unclassified	11	Otu2328																		1												2
Otu1700	Bacillota	Clostridia	Clostridiales	Lachnospiraceae	Lachnospiraceae_unclassified	11	Otu1700
Otu2276	Bacillota	Clostridia	Clostridiales	Lachnospiraceae	Lachnospiraceae_unclassified	11	Otu2276
Otu1593	Bacillota	Clostridia	Clostridiales	Lachnospiraceae	Lachnospiraceae_unclassified	11	Otu1593												1																1	4	3
Otu2116	Bacillota	Clostridia	Clostridiales	Lachnospiraceae	Lachnospiraceae_unclassified	11	Otu2116																																						1				1
Otu2158	Bacillota	Clostridia	Clostridiales	Lachnospiraceae	Lachnospiraceae_unclassified	11	Otu2158
Otu1413	Bacillota	Clostridia	Clostridiales	Lachnospiraceae	Lachnospiraceae_unclassified	10	Otu1413
Otu2514	Bacillota	Clostridia	Clostridiales	Lachnospiraceae	Lachnospiraceae_unclassified	10	Otu2514												1													1
Otu1190	Bacillota	Clostridia	Clostridiales	Lachnospiraceae	Lachnospiraceae_unclassified	10	Otu1190
Otu1776	Bacillota	Clostridia	Clostridiales	Lachnospiraceae	Lachnospiraceae_unclassified	10	Otu1776
Otu1101	Bacillota	Clostridia	Clostridiales	Lachnospiraceae	Lachnospiraceae_unclassified	10	Otu1101
Otu0398	Bacillota	Clostridia	Clostridiales	Lachnospiraceae	Lachnospiraceae_unclassified	10	Otu0398
Otu1285	Bacillota	Clostridia	Clostridiales	Lachnospiraceae	Lachnospiraceae_unclassified	10	Otu1285
Otu0731	Bacillota	Clostridia	Clostridiales	Lachnospiraceae	Lachnospiraceae_unclassified	10	Otu0731
Otu1476	Bacillota	Clostridia	Clostridiales	Lachnospiraceae	Lachnospiraceae_unclassified	10	Otu1476
Otu1295	Bacillota	Clostridia	Clostridiales	Lachnospiraceae	Lachnospiraceae_unclassified	10	Otu1295
Otu1750	Bacillota	Clostridia	Clostridiales	Lachnospiraceae	Lachnospiraceae_unclassified	10	Otu1750																																				1						2
Otu1812	Bacillota	Clostridia	Clostridiales	Lachnospiraceae	Lachnospiraceae_unclassified	10	Otu1812													6
Otu1973	Bacillota	Clostridia	Clostridiales	Lachnospiraceae	Lachnospiraceae_unclassified	10	Otu1973
Otu1956	Bacillota	Clostridia	Clostridiales	Lachnospiraceae	Lachnospiraceae_unclassified	10	Otu1956
Otu2083	Bacillota	Clostridia	Clostridiales	Lachnospiraceae	Lachnospiraceae_unclassified	10	Otu2083
Otu0302	Bacillota	Clostridia	Clostridiales	Lachnospiraceae	Lactonifactor	148	Otu0302
Otu0981	Bacillota	Clostridia	Clostridiales	Lachnospiraceae	Marvinbryantia	18	Otu0981																																			1
Otu0166	Bacillota	Clostridia	Clostridiales	Lachnospiraceae	Roseburia	23	Otu0166			72	7	17		26	68	573	253	403																273	161
Otu0517	Bacillota	Clostridia	Clostridiales	Lachnospiraceae	Roseburia	13	Otu0517
Otu0767	Bacillota	Clostridia	Clostridiales	Lachnospiraceae	Roseburia	10	Otu0767
Otu0148	Bacillota	Clostridia	Clostridiales	Lachnospiraceae	Sellimonas	189	Otu0148													3	18	11	15	8	7	7	2	4	2							5	17					1	1	2	2		21	11	1
Otu0344	Bacillota	Clostridia	Clostridiales	Lachnospiraceae	Tyzzerella	165	Otu0344																																			2		1	1		2	4	2
Otu0049	Bacillota	Clostridia	Clostridiales	Lachnospiraceae	Tyzzerella	53	Otu0049														61		22	75
Otu0485	Bacillota	Clostridia	Clostridiales	Lachnospiraceae	Tyzzerella	29	Otu0485				1			6	1		2	3
Otu0348	Bacillota	Clostridia	Clostridiales	Lachnospiraceae	Tyzzerella	23	Otu0348														3		14	4
Otu0916	Bacillota	Clostridia	Clostridiales	Lachnospiraceae	Tyzzerella_3	14	Otu0916																														1
Otu0238	Bacillota	Clostridia	Clostridiales	Lachnospiraceae	Tyzzerella_4	21	Otu0238																9
Otu0298	Bacillota	Clostridia	Clostridiales	Lachnospiraceae	UC5-1-2E3	21	Otu0298
Otu0100	Bacillota	Clostridia	Clostridiales	Lachnospiraceae	uncultured	127	Otu0100															1																						26	34	29	4	17	31
Otu0261	Bacillota	Clostridia	Clostridiales	Lachnospiraceae	uncultured	122	Otu0261		3			37	14	5	11		9				1																					4	1						5
Otu0164	Bacillota	Clostridia	Clostridiales	Lachnospiraceae	uncultured	65	Otu0164	4	8	7	50	2	3	20	7	10	4	5																505	176
Otu0226	Bacillota	Clostridia	Clostridiales	Lachnospiraceae	uncultured	45	Otu0226	31	47	150	62	8	158	1	3	3	3	1		1
Otu0392	Bacillota	Clostridia	Clostridiales	Lachnospiraceae	uncultured	45	Otu0392	1	5	3			11	5	5	3	1	1
Otu0378	Bacillota	Clostridia	Clostridiales	Lachnospiraceae	uncultured	42	Otu0378	5	13	31		10	5
Otu0326	Bacillota	Clostridia	Clostridiales	Lachnospiraceae	uncultured	42	Otu0326	12	14	29	9	14	24	13	3	6	3	4
Otu0396	Bacillota	Clostridia	Clostridiales	Lachnospiraceae	uncultured	36	Otu0396		3	9	5		1	2		3	2	3
Otu0293	Bacillota	Clostridia	Clostridiales	Lachnospiraceae	uncultured	27	Otu0293										1
Otu0853	Bacillota	Clostridia	Clostridiales	Lachnospiraceae	uncultured	27	Otu0853
Otu0412	Bacillota	Clostridia	Clostridiales	Lachnospiraceae	uncultured	24	Otu0412
Otu0342	Bacillota	Clostridia	Clostridiales	Lachnospiraceae	uncultured	24	Otu0342	4						2		6	2	7
Otu0800	Bacillota	Clostridia	Clostridiales	Lachnospiraceae	uncultured	23	Otu0800			1				2	2		1
Otu0610	Bacillota	Clostridia	Clostridiales	Lachnospiraceae	uncultured	22	Otu0610							4		8	2	6
Otu1003	Bacillota	Clostridia	Clostridiales	Lachnospiraceae	uncultured	19	Otu1003							1		2
Otu0935	Bacillota	Clostridia	Clostridiales	Lachnospiraceae	uncultured	17	Otu0935	3	3	2			2	1
Otu0582	Bacillota	Clostridia	Clostridiales	Peptococcaceae	Peptococcaceae_unclassified	32	Otu0582
Otu1188	Bacillota	Clostridia	Clostridiales	Peptococcaceae	Peptococcaceae_unclassified	15	Otu1188																																										1
Otu0447	Bacillota	Clostridia	Clostridiales	Peptococcaceae	uncultured	26	Otu0447								7	3	3	4
Otu0555	Bacillota	Clostridia	Clostridiales	Peptococcaceae	uncultured	25	Otu0555
Otu0176	Bacillota	Clostridia	Clostridiales	Peptostreptococcaceae	Romboutsia	32	Otu0176
Otu0244	Bacillota	Clostridia	Clostridiales	Peptostreptococcaceae	Romboutsia	20	Otu0244								3
Otu0317	Bacillota	Clostridia	Clostridiales	Ruminococcaceae	Acetanaerobacterium	170	Otu0317																															4	1	1	1	2		1		1		2	1
Otu0223	Bacillota	Clostridia	Clostridiales	Ruminococcaceae	Anaerofilum	215	Otu0223																															13	2	1		5	4	1	2	1			2
Otu0183	Bacillota	Clostridia	Clostridiales	Ruminococcaceae	Anaerotruncus	214	Otu0183	6	1	14	2	1	2	2	3	5	6	2		1																							2	8	13	26	5	8
Otu0482	Bacillota	Clostridia	Clostridiales	Ruminococcaceae	Anaerotruncus	21	Otu0482							2	2	1	5	1
Otu0941	Bacillota	Clostridia	Clostridiales	Ruminococcaceae	Anaerotruncus	20	Otu0941
Otu0254	Bacillota	Clostridia	Clostridiales	Ruminococcaceae	Butyricicoccus	137	Otu0254
Otu0445	Bacillota	Clostridia	Clostridiales	Ruminococcaceae	Butyricicoccus	118	Otu0445																													2						1	1	1					1
Otu0354	Bacillota	Clostridia	Clostridiales	Ruminococcaceae	Butyricicoccus	102	Otu0354																															6	6	23	2
Otu0376	Bacillota	Clostridia	Clostridiales	Ruminococcaceae	Butyricicoccus	62	Otu0376																															4	5	8		7	9
Otu0184	Bacillota	Clostridia	Clostridiales	Ruminococcaceae	Butyricicoccus	25	Otu0184
Otu0561	Bacillota	Clostridia	Clostridiales	Ruminococcaceae	Butyricicoccus	15	Otu0561
Otu0211	Bacillota	Clostridia	Clostridiales	Ruminococcaceae	Candidatus_Soleaferrea	249	Otu0211	1	3	9		4	7	4		1	5	1									1	1	2															1	1		2	2
Otu0489	Bacillota	Clostridia	Clostridiales	Ruminococcaceae	Candidatus_Soleaferrea	50	Otu0489
Otu1291	Bacillota	Clostridia	Clostridiales	Ruminococcaceae	Candidatus_Soleaferrea	22	Otu1291
Otu0045	Bacillota	Clostridia	Clostridiales	Ruminococcaceae	Flavonifractor	385	Otu0045	39	10	18	36	9	10			1	3		17	13	13	7	5	26	19	21	16	30	22			1			2	51	63	57	61		1	43	36	58	35	74	44	41	50
Otu0498	Bacillota	Clostridia	Clostridiales	Ruminococcaceae	Flavonifractor	81	Otu0498												2									1								1	1									2		3
Otu0216	Bacillota	Clostridia	Clostridiales	Ruminococcaceae	Flavonifractor	41	Otu0216
Otu0994	Bacillota	Clostridia	Clostridiales	Ruminococcaceae	Flavonifractor	27	Otu0994																																						2				3
Otu1184	Bacillota	Clostridia	Clostridiales	Ruminococcaceae	Flavonifractor	19	Otu1184
Otu1098	Bacillota	Clostridia	Clostridiales	Ruminococcaceae	Flavonifractor	14	Otu1098
Otu0346	Bacillota	Clostridia	Clostridiales	Ruminococcaceae	GCA-900066225	127	Otu0346																															6	4	1	1	8	14						1
Otu0313	Bacillota	Clostridia	Clostridiales	Ruminococcaceae	GCA-900066225	122	Otu0313					4	2	1	1	4																												2
Otu0452	Bacillota	Clostridia	Clostridiales	Ruminococcaceae	GCA-900066225	42	Otu0452
Otu0415	Bacillota	Clostridia	Clostridiales	Ruminococcaceae	GCA-900066225	42	Otu0415																																										4
Otu0691	Bacillota	Clostridia	Clostridiales	Ruminococcaceae	Harryflintia	27	Otu0691
Otu0766	Bacillota	Clostridia	Clostridiales	Ruminococcaceae	Hydrogenoanaerobacterium	40	Otu0766
Otu0292	Bacillota	Clostridia	Clostridiales	Ruminococcaceae	Hydrogenoanaerobacterium	34	Otu0292
Otu0233	Bacillota	Clostridia	Clostridiales	Ruminococcaceae	Intestinimonas	203	Otu0233																															5	4	23	2	6	4
Otu0249	Bacillota	Clostridia	Clostridiales	Ruminococcaceae	Intestinimonas	135	Otu0249																																					4	2	1	4	1	6
Otu0212	Bacillota	Clostridia	Clostridiales	Ruminococcaceae	Intestinimonas	124	Otu0212																																			1	1
Otu0278	Bacillota	Clostridia	Clostridiales	Ruminococcaceae	Intestinimonas	98	Otu0278
Otu0487	Bacillota	Clostridia	Clostridiales	Ruminococcaceae	Intestinimonas	69	Otu0487
Otu0225	Bacillota	Clostridia	Clostridiales	Ruminococcaceae	Intestinimonas	34	Otu0225	26	14	44	4	19	8	8	4	9	7	2																45	25
Otu0668	Bacillota	Clostridia	Clostridiales	Ruminococcaceae	Intestinimonas	24	Otu0668
Otu1924	Bacillota	Clostridia	Clostridiales	Ruminococcaceae	Intestinimonas	12	Otu1924																																			1
Otu0410	Bacillota	Clostridia	Clostridiales	Ruminococcaceae	Intestinimonas	10	Otu0410
Otu0053	Bacillota	Clostridia	Clostridiales	Ruminococcaceae	Oscillibacter	259	Otu0053																	1																		27	31	76	204	77	273	205	80
Otu0284	Bacillota	Clostridia	Clostridiales	Ruminococcaceae	Oscillibacter	187	Otu0284																																					5		2	4		5
Otu0113	Bacillota	Clostridia	Clostridiales	Ruminococcaceae	Oscillibacter	56	Otu0113	316	311	365	254	314	148	154	17	13	20	16									2
Otu0158	Bacillota	Clostridia	Clostridiales	Ruminococcaceae	Oscillibacter	39	Otu0158	85	87	95	180	24	14	17	31	16	21	25
Otu0286	Bacillota	Clostridia	Clostridiales	Ruminococcaceae	Oscillibacter	31	Otu0286
Otu0895	Bacillota	Clostridia	Clostridiales	Ruminococcaceae	Oscillibacter	29	Otu0895
Otu1358	Bacillota	Clostridia	Clostridiales	Ruminococcaceae	Oscillibacter	26	Otu1358																																			1
Otu1153	Bacillota	Clostridia	Clostridiales	Ruminococcaceae	Oscillibacter	22	Otu1153
Otu1267	Bacillota	Clostridia	Clostridiales	Ruminococcaceae	Oscillibacter	21	Otu1267																																						1		1
Otu1900	Bacillota	Clostridia	Clostridiales	Ruminococcaceae	Oscillibacter	17	Otu1900																																									1	1
Otu1380	Bacillota	Clostridia	Clostridiales	Ruminococcaceae	Oscillibacter	16	Otu1380																																									1
Otu0083	Bacillota	Clostridia	Clostridiales	Ruminococcaceae	Oscillibacter	14	Otu0083
Otu1525	Bacillota	Clostridia	Clostridiales	Ruminococcaceae	Oscillibacter	10	Otu1525																																						1
Otu1917	Bacillota	Clostridia	Clostridiales	Ruminococcaceae	Oscillibacter	10	Otu1917
Otu0187	Bacillota	Clostridia	Clostridiales	Ruminococcaceae	Oscillospira	150	Otu0187																																					6	11	10	4	4	8
Otu0260	Bacillota	Clostridia	Clostridiales	Ruminococcaceae	Phocea	189	Otu0260																																						2		9		4
Otu0093	Bacillota	Clostridia	Clostridiales	Ruminococcaceae	Ruminiclostridium	113	Otu0093	16	7	15		1	12	17	2	3	4	2
Otu0157	Bacillota	Clostridia	Clostridiales	Ruminococcaceae	Ruminiclostridium	38	Otu0157	34	72	58	37	40	34	93	10	22	30	25
Otu0873	Bacillota	Clostridia	Clostridiales	Ruminococcaceae	Ruminiclostridium	17	Otu0873
Otu0064	Bacillota	Clostridia	Clostridiales	Ruminococcaceae	Ruminiclostridium_5	363	Otu0064	71	21	27	24	21	35	60	69	101	51	57			11	31	7	16	12	23	27	16	18	19	25	5	21	58	66							25	19	9	30	11	17	12	16
Otu0059	Bacillota	Clostridia	Clostridiales	Ruminococcaceae	Ruminiclostridium_5	197	Otu0059																																					13	39	18	71	53	16
Otu0194	Bacillota	Clostridia	Clostridiales	Ruminococcaceae	Ruminiclostridium_5	103	Otu0194
Otu0362	Bacillota	Clostridia	Clostridiales	Ruminococcaceae	Ruminiclostridium_5	101	Otu0362																																					1	5		2	2
Otu0122	Bacillota	Clostridia	Clostridiales	Ruminococcaceae	Ruminiclostridium_5	44	Otu0122
Otu0785	Bacillota	Clostridia	Clostridiales	Ruminococcaceae	Ruminiclostridium_5	31	Otu0785																																						1
Otu0246	Bacillota	Clostridia	Clostridiales	Ruminococcaceae	Ruminiclostridium_5	28	Otu0246	22	47	29	4	17	19	11	26	11	3	12																97	73
Otu0306	Bacillota	Clostridia	Clostridiales	Ruminococcaceae	Ruminiclostridium_5	25	Otu0306	40	115	81	32	80	23	19	4	6	25	16
Otu0856	Bacillota	Clostridia	Clostridiales	Ruminococcaceae	Ruminiclostridium_5	23	Otu0856																																							1
Otu1151	Bacillota	Clostridia	Clostridiales	Ruminococcaceae	Ruminiclostridium_5	22	Otu1151
Otu0988	Bacillota	Clostridia	Clostridiales	Ruminococcaceae	Ruminiclostridium_5	20	Otu0988				1	1																1
Otu1129	Bacillota	Clostridia	Clostridiales	Ruminococcaceae	Ruminiclostridium_5	19	Otu1129
Otu0950	Bacillota	Clostridia	Clostridiales	Ruminococcaceae	Ruminiclostridium_5	15	Otu0950				1																																						1
Otu1032	Bacillota	Clostridia	Clostridiales	Ruminococcaceae	Ruminiclostridium_5	15	Otu1032											1									1
Otu1817	Bacillota	Clostridia	Clostridiales	Ruminococcaceae	Ruminiclostridium_5	15	Otu1817
Otu1385	Bacillota	Clostridia	Clostridiales	Ruminococcaceae	Ruminiclostridium_5	12	Otu1385
Otu0508	Bacillota	Clostridia	Clostridiales	Ruminococcaceae	Ruminiclostridium_5	11	Otu0508									11	15	12
Otu1445	Bacillota	Clostridia	Clostridiales	Ruminococcaceae	Ruminiclostridium_5	10	Otu1445											1
Otu0210	Bacillota	Clostridia	Clostridiales	Ruminococcaceae	Ruminiclostridium_6	33	Otu0210						1	10	4	19	4	10
Otu0333	Bacillota	Clostridia	Clostridiales	Ruminococcaceae	Ruminiclostridium_6	26	Otu0333
Otu0266	Bacillota	Clostridia	Clostridiales	Ruminococcaceae	Ruminiclostridium_9	139	Otu0266														5																	8						3	1	1	2	2	1
Otu0095	Bacillota	Clostridia	Clostridiales	Ruminococcaceae	Ruminiclostridium_9	100	Otu0095	57	225	377	78	50	63	18	7	23	49	14
Otu0171	Bacillota	Clostridia	Clostridiales	Ruminococcaceae	Ruminiclostridium_9	70	Otu0171	24	9	9	10	29	25	28	9	5	4	3
Otu0110	Bacillota	Clostridia	Clostridiales	Ruminococcaceae	Ruminiclostridium_9	48	Otu0110	282	312	245	560	163	231	15	8	21	36	35																				22	49
Otu0383	Bacillota	Clostridia	Clostridiales	Ruminococcaceae	Ruminiclostridium_9	31	Otu0383
Otu0319	Bacillota	Clostridia	Clostridiales	Ruminococcaceae	Ruminiclostridium_9	29	Otu0319
Otu0951	Bacillota	Clostridia	Clostridiales	Ruminococcaceae	Ruminiclostridium_9	17	Otu0951			4		2	1
Otu1079	Bacillota	Clostridia	Clostridiales	Ruminococcaceae	Ruminiclostridium_9	15	Otu1079				5	2	2																										1
Otu0425	Bacillota	Clostridia	Clostridiales	Ruminococcaceae	Ruminiclostridium_9	12	Otu0425		1		1		3
Otu0258	Bacillota	Clostridia	Clostridiales	Ruminococcaceae	Ruminococcaceae_ge	80	Otu0258							1	10	1																																	1
Otu0094	Bacillota	Clostridia	Clostridiales	Ruminococcaceae	Ruminococcaceae_ge	50	Otu0094	135	3	35	2	22	34	23	262		496	315
Otu1745	Bacillota	Clostridia	Clostridiales	Ruminococcaceae	Ruminococcaceae_ge	10	Otu1745								2		1
Otu0096	Bacillota	Clostridia	Clostridiales	Ruminococcaceae	Ruminococcaceae_UCG-004	325	Otu0096	5	1	2	6		17		41	16	6	5			1	1	2	2		1	1								2	5	9					5	1	1	9	5	8	6	3
Otu0828	Bacillota	Clostridia	Clostridiales	Ruminococcaceae	Ruminococcaceae_UCG-004	17	Otu0828																																				1		1
Otu0491	Bacillota	Clostridia	Clostridiales	Ruminococcaceae	Ruminococcaceae_UCG-005	64	Otu0491
Otu0762	Bacillota	Clostridia	Clostridiales	Ruminococcaceae	Ruminococcaceae_UCG-005	38	Otu0762																																					1	2		2
Otu0564	Bacillota	Clostridia	Clostridiales	Ruminococcaceae	Ruminococcaceae_UCG-005	17	Otu0564							11	3	7	13	31
Otu0587	Bacillota	Clostridia	Clostridiales	Ruminococcaceae	Ruminococcaceae_UCG-005	14	Otu0587
Otu0939	Bacillota	Clostridia	Clostridiales	Ruminococcaceae	Ruminococcaceae_UCG-005	13	Otu0939		3		11	2	12			3	2
Otu0282	Bacillota	Clostridia	Clostridiales	Ruminococcaceae	Ruminococcaceae_UCG-009	24	Otu0282	34	15	12	5	13	13	2	5	2	2	1
Otu0154	Bacillota	Clostridia	Clostridiales	Ruminococcaceae	Ruminococcaceae_UCG-013	101	Otu0154																																					9	13	11			8
Otu0189	Bacillota	Clostridia	Clostridiales	Ruminococcaceae	Ruminococcaceae_UCG-013	76	Otu0189
Otu0208	Bacillota	Clostridia	Clostridiales	Ruminococcaceae	Ruminococcaceae_UCG-014	59	Otu0208
Otu0080	Bacillota	Clostridia	Clostridiales	Ruminococcaceae	Ruminococcaceae_unclassified	255	Otu0080																1												1
Otu0134	Bacillota	Clostridia	Clostridiales	Ruminococcaceae	Ruminococcaceae_unclassified	230	Otu0134	11	16	17	7	5	8														10	6	18															7	10	9
Otu0229	Bacillota	Clostridia	Clostridiales	Ruminococcaceae	Ruminococcaceae_unclassified	108	Otu0229
Otu0369	Bacillota	Clostridia	Clostridiales	Ruminococcaceae	Ruminococcaceae_unclassified	87	Otu0369																																					1	1				2
Otu0486	Bacillota	Clostridia	Clostridiales	Ruminococcaceae	Ruminococcaceae_unclassified	83	Otu0486																																									2	3
Otu0353	Bacillota	Clostridia	Clostridiales	Ruminococcaceae	Ruminococcaceae_unclassified	58	Otu0353
Otu0579	Bacillota	Clostridia	Clostridiales	Ruminococcaceae	Ruminococcaceae_unclassified	46	Otu0579
Otu0257	Bacillota	Clostridia	Clostridiales	Ruminococcaceae	Ruminococcaceae_unclassified	43	Otu0257	14	20	67	8	5	16	22	5	12	7	6																										1
Otu0521	Bacillota	Clostridia	Clostridiales	Ruminococcaceae	Ruminococcaceae_unclassified	42	Otu0521
Otu0744	Bacillota	Clostridia	Clostridiales	Ruminococcaceae	Ruminococcaceae_unclassified	40	Otu0744
Otu0657	Bacillota	Clostridia	Clostridiales	Ruminococcaceae	Ruminococcaceae_unclassified	34	Otu0657																		1
Otu0214	Bacillota	Clostridia	Clostridiales	Ruminococcaceae	Ruminococcaceae_unclassified	31	Otu0214	62	87	102	10		1	1		1	19	21
Otu0999	Bacillota	Clostridia	Clostridiales	Ruminococcaceae	Ruminococcaceae_unclassified	31	Otu0999																																								2	2
Otu0621	Bacillota	Clostridia	Clostridiales	Ruminococcaceae	Ruminococcaceae_unclassified	27	Otu0621
Otu1092	Bacillota	Clostridia	Clostridiales	Ruminococcaceae	Ruminococcaceae_unclassified	27	Otu1092																																					1		1
Otu1115	Bacillota	Clostridia	Clostridiales	Ruminococcaceae	Ruminococcaceae_unclassified	25	Otu1115
Otu0252	Bacillota	Clostridia	Clostridiales	Ruminococcaceae	Ruminococcaceae_unclassified	24	Otu0252	226	305	283	27	11	11	22		49	28	24
Otu0218	Bacillota	Clostridia	Clostridiales	Ruminococcaceae	Ruminococcaceae_unclassified	24	Otu0218	1
Otu0827	Bacillota	Clostridia	Clostridiales	Ruminococcaceae	Ruminococcaceae_unclassified	23	Otu0827
Otu0860	Bacillota	Clostridia	Clostridiales	Ruminococcaceae	Ruminococcaceae_unclassified	21	Otu0860																																										2
Otu0948	Bacillota	Clostridia	Clostridiales	Ruminococcaceae	Ruminococcaceae_unclassified	21	Otu0948																																	1
Otu0872	Bacillota	Clostridia	Clostridiales	Ruminococcaceae	Ruminococcaceae_unclassified	20	Otu0872
Otu1002	Bacillota	Clostridia	Clostridiales	Ruminococcaceae	Ruminococcaceae_unclassified	19	Otu1002
Otu1050	Bacillota	Clostridia	Clostridiales	Ruminococcaceae	Ruminococcaceae_unclassified	19	Otu1050	1	2	1		2		2	1		4
Otu0614	Bacillota	Clostridia	Clostridiales	Ruminococcaceae	Ruminococcaceae_unclassified	18	Otu0614
Otu0523	Bacillota	Clostridia	Clostridiales	Ruminococcaceae	Ruminococcaceae_unclassified	17	Otu0523
Otu0936	Bacillota	Clostridia	Clostridiales	Ruminococcaceae	Ruminococcaceae_unclassified	17	Otu0936
Otu0959	Bacillota	Clostridia	Clostridiales	Ruminococcaceae	Ruminococcaceae_unclassified	17	Otu0959
Otu0569	Bacillota	Clostridia	Clostridiales	Ruminococcaceae	Ruminococcaceae_unclassified	17	Otu0569			8				6	1	1	2
Otu0695	Bacillota	Clostridia	Clostridiales	Ruminococcaceae	Ruminococcaceae_unclassified	17	Otu0695	4	4	14			2	1	2	3	1
Otu0975	Bacillota	Clostridia	Clostridiales	Ruminococcaceae	Ruminococcaceae_unclassified	16	Otu0975
Otu0968	Bacillota	Clostridia	Clostridiales	Ruminococcaceae	Ruminococcaceae_unclassified	15	Otu0968																																								3
Otu1023	Bacillota	Clostridia	Clostridiales	Ruminococcaceae	Ruminococcaceae_unclassified	15	Otu1023
Otu0930	Bacillota	Clostridia	Clostridiales	Ruminococcaceae	Ruminococcaceae_unclassified	14	Otu0930			1			1		1	1
Otu1230	Bacillota	Clostridia	Clostridiales	Ruminococcaceae	Ruminococcaceae_unclassified	14	Otu1230
Otu1308	Bacillota	Clostridia	Clostridiales	Ruminococcaceae	Ruminococcaceae_unclassified	14	Otu1308
Otu1028	Bacillota	Clostridia	Clostridiales	Ruminococcaceae	Ruminococcaceae_unclassified	14	Otu1028
Otu1705	Bacillota	Clostridia	Clostridiales	Ruminococcaceae	Ruminococcaceae_unclassified	13	Otu1705
Otu1549	Bacillota	Clostridia	Clostridiales	Ruminococcaceae	Ruminococcaceae_unclassified	12	Otu1549																																										1
Otu0379	Bacillota	Clostridia	Clostridiales	Ruminococcaceae	Ruminococcus_1	19	Otu0379	3	1	38			1	1	78	78	17	2
Otu0177	Bacillota	Clostridia	Clostridiales	Ruminococcaceae	Ruminococcus_2	22	Otu0177
Otu0126	Bacillota	Clostridia	Clostridiales	Ruminococcaceae	Subdoligranulum	58	Otu0126
Otu1325	Bacillota	Clostridia	Clostridiales	Ruminococcaceae	Subdoligranulum	12	Otu1325
Otu1407	Bacillota	Clostridia	Clostridiales	Ruminococcaceae	Subdoligranulum	12	Otu1407
Otu0028	Bacillota	Clostridia	Clostridiales	Ruminococcaceae	UBA1819	423	Otu0028	2	1	4	35	7	10						88	35			1		66	113	80	53	141			23				229	42	208	44	20		89	50	63	104	71	97	116	86
Otu0571	Bacillota	Clostridia	Clostridiales	Ruminococcaceae	UBA1819	66	Otu0571				2	1																1								2									1		1	3
Otu0677	Bacillota	Clostridia	Clostridiales	Ruminococcaceae	UBA1819	58	Otu0677
Otu0654	Bacillota	Clostridia	Clostridiales	Ruminococcaceae	UBA1819	45	Otu0654																			1
Otu0909	Bacillota	Clostridia	Clostridiales	Ruminococcaceae	UBA1819	42	Otu0909												1						1		1									1												1	1
Otu0881	Bacillota	Clostridia	Clostridiales	Ruminococcaceae	UBA1819	36	Otu0881																		1		1	1								2						1
Otu0742	Bacillota	Clostridia	Clostridiales	Ruminococcaceae	UBA1819	35	Otu0742																															1					1
Otu1160	Bacillota	Clostridia	Clostridiales	Ruminococcaceae	UBA1819	24	Otu1160												1																							2			1			1
Otu0877	Bacillota	Clostridia	Clostridiales	Ruminococcaceae	UBA1819	20	Otu0877
Otu0957	Bacillota	Clostridia	Clostridiales	Ruminococcaceae	UBA1819	18	Otu0957
Otu1109	Bacillota	Clostridia	Clostridiales	Ruminococcaceae	UBA1819	18	Otu1109																																										1
Otu1423	Bacillota	Clostridia	Clostridiales	Ruminococcaceae	UBA1819	17	Otu1423																									1
Otu1187	Bacillota	Clostridia	Clostridiales	Ruminococcaceae	UBA1819	14	Otu1187
Otu0390	Bacillota	Clostridia	Clostridiales	Ruminococcaceae	uncultured	80	Otu0390																																					1		5	1	1
Otu0358	Bacillota	Clostridia	Clostridiales	Ruminococcaceae	uncultured	49	Otu0358
Otu0979	Bacillota	Clostridia	Clostridiales	Ruminococcaceae	uncultured	30	Otu0979
Otu1069	Bacillota	Clostridia	Clostridiales	Ruminococcaceae	uncultured	24	Otu1069
Otu0934	Bacillota	Clostridia	Clostridiales	Ruminococcaceae	uncultured	23	Otu0934																																					8	9	7
Otu0572	Bacillota	Clostridia	DTU014	DTU014_fa	DTU014_ge	51	Otu0572
Otu0168	Bacillota	Erysipelotrichia	Erysipelotrichales	Erysipelotrichaceae	Candidatus_Stoquefichus	44	Otu0168
Otu0255	Bacillota	Erysipelotrichia	Erysipelotrichales	Erysipelotrichaceae	Candidatus_Stoquefichus	44	Otu0255
Otu1555	Bacillota	Erysipelotrichia	Erysipelotrichales	Erysipelotrichaceae	Candidatus_Stoquefichus	13	Otu1555
Otu0081	Bacillota	Erysipelotrichia	Erysipelotrichales	Erysipelotrichaceae	Coprobacillus	284	Otu0081												17	21	39	12	47	82	47	56	37	20	33	51	20	25	54	4	4	38	101					66	142	29	44	34	51	40
Otu0698	Bacillota	Erysipelotrichia	Erysipelotrichales	Erysipelotrichaceae	Coprobacillus	66	Otu0698																	1	1	2	1				2	1	1				1						4		1		1
Otu1717	Bacillota	Erysipelotrichia	Erysipelotrichales	Erysipelotrichaceae	Coprobacillus	24	Otu1717												1					1																				1
Otu1727	Bacillota	Erysipelotrichia	Erysipelotrichales	Erysipelotrichaceae	Coprobacillus	12	Otu1727																	1			1
Otu2138	Bacillota	Erysipelotrichia	Erysipelotrichales	Erysipelotrichaceae	Coprobacillus	10	Otu2138
Otu0047	Bacillota	Erysipelotrichia	Erysipelotrichales	Erysipelotrichaceae	Dielma	161	Otu0047																						1																				1
Otu0642	Bacillota	Erysipelotrichia	Erysipelotrichales	Erysipelotrichaceae	Dielma	38	Otu0642
Otu1231	Bacillota	Erysipelotrichia	Erysipelotrichales	Erysipelotrichaceae	Dielma	21	Otu1231
Otu0291	Bacillota	Erysipelotrichia	Erysipelotrichales	Erysipelotrichaceae	Dielma	19	Otu0291
Otu1113	Bacillota	Erysipelotrichia	Erysipelotrichales	Erysipelotrichaceae	Dielma	16	Otu1113														1
Otu1498	Bacillota	Erysipelotrichia	Erysipelotrichales	Erysipelotrichaceae	Dielma	12	Otu1498
Otu0021	Bacillota	Erysipelotrichia	Erysipelotrichales	Erysipelotrichaceae	Erysipelatoclostridium	304	Otu0021									1			188	66	24	562	367	40	18	20	24	12	67		1	177	526	6	6			121	75	134	71	23	47	7	5	180	1		1
Otu0073	Bacillota	Erysipelotrichia	Erysipelotrichales	Erysipelotrichaceae	Erysipelatoclostridium	142	Otu0073	3	6	2	207	37	44	1																														99	195	9			64
Otu0170	Bacillota	Erysipelotrichia	Erysipelotrichales	Erysipelotrichaceae	Erysipelatoclostridium	102	Otu0170																																			33	121
Otu0098	Bacillota	Erysipelotrichia	Erysipelotrichales	Erysipelotrichaceae	Erysipelatoclostridium	99	Otu0098																																4
Otu0352	Bacillota	Erysipelotrichia	Erysipelotrichales	Erysipelotrichaceae	Erysipelatoclostridium	92	Otu0352												1	1									1			4	3					2		1									1
Otu0605	Bacillota	Erysipelotrichia	Erysipelotrichales	Erysipelotrichaceae	Erysipelatoclostridium	62	Otu0605												1														1					2		2
Otu0529	Bacillota	Erysipelotrichia	Erysipelotrichales	Erysipelotrichaceae	Erysipelatoclostridium	45	Otu0529																															3						1
Otu0803	Bacillota	Erysipelotrichia	Erysipelotrichales	Erysipelotrichaceae	Erysipelatoclostridium	39	Otu0803
Otu0709	Bacillota	Erysipelotrichia	Erysipelotrichales	Erysipelotrichaceae	Erysipelatoclostridium	35	Otu0709					1																																	1				1
Otu1158	Bacillota	Erysipelotrichia	Erysipelotrichales	Erysipelotrichaceae	Erysipelatoclostridium	26	Otu1158
Otu1063	Bacillota	Erysipelotrichia	Erysipelotrichales	Erysipelotrichaceae	Erysipelatoclostridium	24	Otu1063																															1
Otu0993	Bacillota	Erysipelotrichia	Erysipelotrichales	Erysipelotrichaceae	Erysipelatoclostridium	19	Otu0993																																							1
Otu0903	Bacillota	Erysipelotrichia	Erysipelotrichales	Erysipelotrichaceae	Erysipelatoclostridium	19	Otu0903																																				2
Otu0894	Bacillota	Erysipelotrichia	Erysipelotrichales	Erysipelotrichaceae	Erysipelatoclostridium	19	Otu0894
Otu1591	Bacillota	Erysipelotrichia	Erysipelotrichales	Erysipelotrichaceae	Erysipelatoclostridium	16	Otu1591																																			1				1
Otu1004	Bacillota	Erysipelotrichia	Erysipelotrichales	Erysipelotrichaceae	Erysipelatoclostridium	15	Otu1004					3																																	2
Otu1695	Bacillota	Erysipelotrichia	Erysipelotrichales	Erysipelotrichaceae	Erysipelatoclostridium	15	Otu1695																															1								1
Otu1167	Bacillota	Erysipelotrichia	Erysipelotrichales	Erysipelotrichaceae	Erysipelatoclostridium	13	Otu1167																																			1	1
Otu1238	Bacillota	Erysipelotrichia	Erysipelotrichales	Erysipelotrichaceae	Erysipelatoclostridium	12	Otu1238																																							1
Otu0040	Bacillota	Erysipelotrichia	Erysipelotrichales	Erysipelotrichaceae	Erysipelotrichaceae_ge	325	Otu0040				7	42	15						108	58	90	138	167	212	105	133	75	231	208	226	275	34	40	19	23	83	248	11		53	25	21	88	88		164		63	57
Otu0131	Bacillota	Erysipelotrichia	Erysipelotrichales	Erysipelotrichaceae	Erysipelotrichaceae_ge	133	Otu0131																																						117		120
Otu0512	Bacillota	Erysipelotrichia	Erysipelotrichales	Erysipelotrichaceae	Erysipelotrichaceae_ge	105	Otu0512					1							2		1			3	2	1	2	2	2	4	7	1				2	2						1			1		1
Otu0837	Bacillota	Erysipelotrichia	Erysipelotrichales	Erysipelotrichaceae	Erysipelotrichaceae_ge	40	Otu0837																	1		1	1		1		2						3
Otu0914	Bacillota	Erysipelotrichia	Erysipelotrichales	Erysipelotrichaceae	Erysipelotrichaceae_ge	38	Otu0914														1		1			1		1				1				1												1	1
Otu0848	Bacillota	Erysipelotrichia	Erysipelotrichales	Erysipelotrichaceae	Erysipelotrichaceae_ge	28	Otu0848						1
Otu1155	Bacillota	Erysipelotrichia	Erysipelotrichales	Erysipelotrichaceae	Erysipelotrichaceae_ge	26	Otu1155														1				2	1			2							1										1
Otu1147	Bacillota	Erysipelotrichia	Erysipelotrichales	Erysipelotrichaceae	Erysipelotrichaceae_ge	23	Otu1147																																						3
Otu1650	Bacillota	Erysipelotrichia	Erysipelotrichales	Erysipelotrichaceae	Erysipelotrichaceae_ge	16	Otu1650																														1									1			1
Otu2257	Bacillota	Erysipelotrichia	Erysipelotrichales	Erysipelotrichaceae	Erysipelotrichaceae_ge	14	Otu2257																																								2
Otu1865	Bacillota	Erysipelotrichia	Erysipelotrichales	Erysipelotrichaceae	Erysipelotrichaceae_ge	13	Otu1865
Otu1773	Bacillota	Erysipelotrichia	Erysipelotrichales	Erysipelotrichaceae	Erysipelotrichaceae_ge	13	Otu1773
Otu2251	Bacillota	Erysipelotrichia	Erysipelotrichales	Erysipelotrichaceae	Erysipelotrichaceae_ge	11	Otu2251
Otu2217	Bacillota	Erysipelotrichia	Erysipelotrichales	Erysipelotrichaceae	Erysipelotrichaceae_ge	10	Otu2217																							1																1
Otu0221	Bacillota	Erysipelotrichia	Erysipelotrichales	Erysipelotrichaceae	Erysipelotrichaceae_unclassified	64	Otu0221																																										134
Otu0279	Bacillota	Erysipelotrichia	Erysipelotrichales	Erysipelotrichaceae	Erysipelotrichaceae_unclassified	32	Otu0279																																					1	1	2	13	22	7
Otu0044	Bacillota	Erysipelotrichia	Erysipelotrichales	Erysipelotrichaceae	Faecalibaculum	54	Otu0044	29	7	19	14	6	5	246	146	718	1564	935							1											3
Otu0524	Bacillota	Erysipelotrichia	Erysipelotrichales	Erysipelotrichaceae	Faecalicoccus	15	Otu0524																										1
Otu0103	Bacillota	Erysipelotrichia	Erysipelotrichales	Erysipelotrichaceae	Faecalitalea	127	Otu0103																													3	2
Otu0998	Bacillota	Erysipelotrichia	Erysipelotrichales	Erysipelotrichaceae	Faecalitalea	20	Otu0998
Otu0974	Bacillota	Erysipelotrichia	Erysipelotrichales	Erysipelotrichaceae	Faecalitalea	16	Otu0974
Otu0085	Bacillota	Erysipelotrichia	Erysipelotrichales	Erysipelotrichaceae	Holdemania	227	Otu0085	1		4		1		3	4	8	8	5	8	2			2									17	26	26	39									15	12	12			6
Otu0175	Bacillota	Erysipelotrichia	Erysipelotrichales	Erysipelotrichaceae	Holdemania	167	Otu0175																															10	3
Otu0635	Bacillota	Erysipelotrichia	Erysipelotrichales	Erysipelotrichaceae	Holdemania	27	Otu0635					1																																1
Otu1148	Bacillota	Erysipelotrichia	Erysipelotrichales	Erysipelotrichaceae	Holdemania	21	Otu1148
Otu1477	Bacillota	Erysipelotrichia	Erysipelotrichales	Erysipelotrichaceae	Holdemania	10	Otu1477																												1
Otu0022	Bacillota	Erysipelotrichia	Erysipelotrichales	Erysipelotrichaceae	Turicibacter	315	Otu0022	33	82	10	8	9	29	3	694	133	107	126							1				1			10	51	1			1					1	9	2	1	5
Otu0334	Bacillota	Erysipelotrichia	Erysipelotrichales	Erysipelotrichaceae	Turicibacter	107	Otu0334		1						1																		1
Otu0764	Bacillota	Erysipelotrichia	Erysipelotrichales	Erysipelotrichaceae	Turicibacter	27	Otu0764
Otu1024	Bacillota	Erysipelotrichia	Erysipelotrichales	Erysipelotrichaceae	Turicibacter	14	Otu1024
Otu1005	Bacillota	Erysipelotrichia	Erysipelotrichales	Erysipelotrichaceae	Turicibacter	11	Otu1005
Otu1272	Bacillota	Erysipelotrichia	Erysipelotrichales	Erysipelotrichaceae	Turicibacter	11	Otu1272								1
Otu0966	Bacillota	Erysipelotrichia	Erysipelotrichales	Erysipelotrichaceae	Turicibacter	10	Otu0966
Otu1022	Bacillota	Erysipelotrichia	Erysipelotrichales	Erysipelotrichaceae	Turicibacter	10	Otu1022
Otu0643	Bacillota	Bacilli	Lactobacillales	Carnobacteriaceae	Atopostipes	12	Otu0643	1			1
Otu0733	Bacillota	Bacilli	Lactobacillales	Enterococcaceae	Enterococcaceae_unclassified	20	Otu0733				1	4	1
Otu0056	Bacillota	Bacilli	Lactobacillales	Enterococcaceae	Enterococcus	115	Otu0056	30	21	18	32	115	12		17	1	1												8	9	12											1
Otu1594	Bacillota	Negativicutes	Selenomonadales	Acidaminococcaceae	Acidaminococcaceae_unclassified	13	Otu1594															1			1		4			2		1
Otu0024	Bacillota	Negativicutes	Selenomonadales	Acidaminococcaceae	Phascolarctobacterium	161	Otu0024												255	249	534	855	436	466	490	369	578	515	601	714	586	731	588	211	273									1				1
Otu0474	Bacillota	Negativicutes	Selenomonadales	Acidaminococcaceae	Phascolarctobacterium	57	Otu0474													3	7	1	2		5					3	1		2		1
Otu0755	Bacillota	Negativicutes	Selenomonadales	Acidaminococcaceae	Phascolarctobacterium	39	Otu0755														1		1	1		2		1			1	1
Otu1012	Bacillota	Negativicutes	Selenomonadales	Acidaminococcaceae	Phascolarctobacterium	28	Otu1012															1			2		1	2		4		1
Otu1066	Bacillota	Negativicutes	Selenomonadales	Acidaminococcaceae	Phascolarctobacterium	27	Otu1066																					1		1
Otu0756	Bacillota	Negativicutes	Selenomonadales	Acidaminococcaceae	Phascolarctobacterium	27	Otu0756														1		1		1		1				1	3
Otu1192	Bacillota	Negativicutes	Selenomonadales	Acidaminococcaceae	Phascolarctobacterium	21	Otu1192																		2					1		1
Otu1972	Bacillota	Negativicutes	Selenomonadales	Acidaminococcaceae	Phascolarctobacterium	11	Otu1972																				1
Otu1818	Bacillota	Negativicutes	Selenomonadales	Acidaminococcaceae	Phascolarctobacterium	10	Otu1818														1
Otu1658	Bacillota	Negativicutes	Selenomonadales	Acidaminococcaceae	Phascolarctobacterium	10	Otu1658																					1
Otu0002	Bacteroidetes	Bacteroidia	Bacteroidales	Bacteroidaceae	Bacteroidota	433	Otu0002							26	3		2	2		10	1108	1591	522	1528	1089	1076	992	1898	1416	1121	1538	970	610		93	2937	3266	478	1233	892	559	1239	1114	10	23	5	2528	2916	13
Otu0001	Bacteroidetes	Bacteroidia	Bacteroidales	Bacteroidaceae	Bacteroidota	414	Otu0001	391	283	229	1056	487	670	163	96	154	111	123	430	778	1376	49	235	919	932	1081	889	982	191	825	932	940	861	688	957	1389	221	777	673	2484	2872	642	320	4	3	2			3
Otu0004	Bacteroidetes	Bacteroidia	Bacteroidales	Bacteroidaceae	Bacteroidota	375	Otu0004	658	892	393	1791	509	701	413	294	366	242	397	187	264	67	31	181	903	253	347	839	476	1115	229	657	548	420	277	294			1						799	819	672	1028	1172	835
Otu0003	Bacteroidetes	Bacteroidia	Bacteroidales	Bacteroidaceae	Bacteroidota	327	Otu0003	90	408	275	264	800	367	6	44	79	57	74	1141	1171	102	8	2	82	73	53	63	90	8	57	70	75	11	32	2									3120	2478	2678	1	1	2187
Otu0017	Bacteroidetes	Bacteroidia	Bacteroidales	Bacteroidaceae	Bacteroidota	306	Otu0017																									1					1	452	470	453	366	170	623	76	136	78	1		87
Otu0069	Bacteroidetes	Bacteroidia	Bacteroidales	Bacteroidaceae	Bacteroidota	263	Otu0069													6	82		1	64	80	48	49	79	11	58	37	67	12			250	51	15	22	15	26	87	30
Otu0012	Bacteroidetes	Bacteroidia	Bacteroidales	Bacteroidaceae	Bacteroidota	222	Otu0012	974	994	826	125	771	159	144	65	138	132	149	686	979	290	197	563	83	216	297	544	193	146	443	82	894	953	218	452											1
Otu0008	Bacteroidetes	Bacteroidia	Bacteroidales	Bacteroidaceae	Bacteroidota	208	Otu0008	495	75	195	320	279	1492	610	1000	224	305	385	881	217	277	111	822	436	781	879	584	397	580	705	1222	204	200	485	896					2				1	4			2
Otu0263	Bacteroidetes	Bacteroidia	Bacteroidales	Bacteroidaceae	Bacteroidota	195	Otu0263			1	2		1				1			1	1			1	1		6	2				6	1											3		3	3		5
Otu0019	Bacteroidetes	Bacteroidia	Bacteroidales	Bacteroidaceae	Bacteroidota	192	Otu0019					1		2																														476	280	329	558	482	95
Otu0163	Bacteroidetes	Bacteroidia	Bacteroidales	Bacteroidaceae	Bacteroidota	181	Otu0163																															6	23		9	26	60		2	1
Otu0205	Bacteroidetes	Bacteroidia	Bacteroidales	Bacteroidaceae	Bacteroidota	171	Otu0205							121					4		3		5	3	2			1		2		4				7	2	1				5	2
Otu0050	Bacteroidetes	Bacteroidia	Bacteroidales	Bacteroidaceae	Bacteroidota	158	Otu0050																													229	43	40	47	24	23	86	87
Otu0039	Bacteroidetes	Bacteroidia	Bacteroidales	Bacteroidaceae	Bacteroidota	158	Otu0039	44	24	40	17	20	17	19	1	39	38	27	27	78	54		9	30	27	38	50	18	11	35	53	48	44	74	124			1								1
Otu0308	Bacteroidetes	Bacteroidia	Bacteroidales	Bacteroidaceae	Bacteroidota	154	Otu0308														6	8	2	3	4	7	5			1			2			6	2	1	1			8	9				6	14
Otu0300	Bacteroidetes	Bacteroidia	Bacteroidales	Bacteroidaceae	Bacteroidota	145	Otu0300		1	2										2				2			3			1	1	3						2		1	5	5
Otu0309	Bacteroidetes	Bacteroidia	Bacteroidales	Bacteroidaceae	Bacteroidota	142	Otu0309				1										3				2		2						2	2	1	3		3			4
Otu0014	Bacteroidetes	Bacteroidia	Bacteroidales	Bacteroidaceae	Bacteroidota	140	Otu0014																														1												1
Otu0370	Bacteroidetes	Bacteroidia	Bacteroidales	Bacteroidaceae	Bacteroidota	137	Otu0370	1			1										1					2			1			1		1		1				1	3	3
Otu0380	Bacteroidetes	Bacteroidia	Bacteroidales	Bacteroidaceae	Bacteroidota	135	Otu0380														2	2		4	3				1				1			4			1				1					3
Otu0147	Bacteroidetes	Bacteroidia	Bacteroidales	Bacteroidaceae	Bacteroidota	132	Otu0147		1		7	6	12				1		8	7	16			17	42	21	18	21	3	31	23	6			6
Otu0152	Bacteroidetes	Bacteroidia	Bacteroidales	Bacteroidaceae	Bacteroidota	132	Otu0152																																					13	19	49	22	50	11
Otu0106	Bacteroidetes	Bacteroidia	Bacteroidales	Bacteroidaceae	Bacteroidota	129	Otu0106	1	1		6		35								13		5	19	25	28	26	7	6	43	13	12	4		8
Otu0274	Bacteroidetes	Bacteroidia	Bacteroidales	Bacteroidaceae	Bacteroidota	121	Otu0274																	1	3	2	3	2														14
Otu0382	Bacteroidetes	Bacteroidia	Bacteroidales	Bacteroidaceae	Bacteroidota	120	Otu0382		1	2		1			1												1							1										7	1	7			8
Otu0196	Bacteroidetes	Bacteroidia	Bacteroidales	Bacteroidaceae	Bacteroidota	120	Otu0196	1	2	6	2	8	7						8	8	1		4		10	4	8	1	2	7	1	6	1		1										1
Otu0204	Bacteroidetes	Bacteroidia	Bacteroidales	Bacteroidaceae	Bacteroidota	118	Otu0204		3	5	1	7	2						6	19	9			2	2	4	10	5		8	1	21	8		1
Otu0117	Bacteroidetes	Bacteroidia	Bacteroidales	Bacteroidaceae	Bacteroidota	116	Otu0117	5		13	3										13			10	21	10	25	8	3	22	4	50	13		1
Otu0178	Bacteroidetes	Bacteroidia	Bacteroidales	Bacteroidaceae	Bacteroidota	113	Otu0178	2	5	3	2	3	2	1					1	5	14				11	4		1		19	3	49	12
Otu0207	Bacteroidetes	Bacteroidia	Bacteroidales	Bacteroidaceae	Bacteroidota	112	Otu0207	2	1			5	1						7	4	3	2		1	8	2	8		1	7	1	1	2		1
Otu0386	Bacteroidetes	Bacteroidia	Bacteroidales	Bacteroidaceae	Bacteroidota	111	Otu0386					6								1				5	1		2				1													2	6	12			3
Otu0349	Bacteroidetes	Bacteroidia	Bacteroidales	Bacteroidaceae	Bacteroidota	111	Otu0349				1									1				3			1	1	5					1											1	1	1		1
Otu0321	Bacteroidetes	Bacteroidia	Bacteroidales	Bacteroidaceae	Bacteroidota	108	Otu0321			1														5					4															1		5	3	2
Otu0197	Bacteroidetes	Bacteroidia	Bacteroidales	Bacteroidaceae	Bacteroidota	105	Otu0197																																					15	20	44			9
Otu0141	Bacteroidetes	Bacteroidia	Bacteroidales	Bacteroidaceae	Bacteroidota	99	Otu0141	3	4	8	8	22			2				6	45								30				53	24	4
Otu0331	Bacteroidetes	Bacteroidia	Bacteroidales	Bacteroidaceae	Bacteroidota	97	Otu0331			2										4				2																					7				9
Otu0262	Bacteroidetes	Bacteroidia	Bacteroidales	Bacteroidaceae	Bacteroidota	95	Otu0262		2	2		18				1			7	26	2	3		4	1	4	21	10	2	2		7	1
Otu0193	Bacteroidetes	Bacteroidia	Bacteroidales	Bacteroidaceae	Bacteroidota	88	Otu0193														22	4	1	6	18	10	28	19	4	25	3	59	12
Otu0161	Bacteroidetes	Bacteroidia	Bacteroidales	Bacteroidaceae	Bacteroidota	88	Otu0161		3	7		28								50	27	11								66		45	15
Otu0435	Bacteroidetes	Bacteroidia	Bacteroidales	Bacteroidaceae	Bacteroidota	86	Otu0435																																4				12						1
Otu0213	Bacteroidetes	Bacteroidia	Bacteroidales	Bacteroidaceae	Bacteroidota	85	Otu0213					2	1						3	2				1	1	2	3			4		2
Otu0283	Bacteroidetes	Bacteroidia	Bacteroidales	Bacteroidaceae	Bacteroidota	82	Otu0283														3	2		4	8	2	13	5	1	9		21	1	1
Otu0310	Bacteroidetes	Bacteroidia	Bacteroidales	Bacteroidaceae	Bacteroidota	80	Otu0310																													57	4	4	2	3	2		2
Otu0558	Bacteroidetes	Bacteroidia	Bacteroidales	Bacteroidaceae	Bacteroidota	79	Otu0558	1				1													1			1		1		1												2	2	4
Otu0559	Bacteroidetes	Bacteroidia	Bacteroidales	Bacteroidaceae	Bacteroidota	77	Otu0559																					3												5		1
Otu0399	Bacteroidetes	Bacteroidia	Bacteroidales	Bacteroidaceae	Bacteroidota	76	Otu0399														3	2		2		3	3	4	1	2		6
Otu0144	Bacteroidetes	Bacteroidia	Bacteroidales	Bacteroidaceae	Bacteroidota	71	Otu0144	1			3		15												49	43				41		9			1
Otu0231	Bacteroidetes	Bacteroidia	Bacteroidales	Bacteroidaceae	Bacteroidota	70	Otu0231																																					1			41	31
Otu0414	Bacteroidetes	Bacteroidia	Bacteroidales	Bacteroidaceae	Bacteroidota	70	Otu0414				2	1								2	4			3			4	5	1		7		3	1	2
Otu0132	Bacteroidetes	Bacteroidia	Bacteroidales	Bacteroidaceae	Bacteroidota	69	Otu0132	2					26				1		5		33		2	17	63	44	35		4	43	29				14
Otu0448	Bacteroidetes	Bacteroidia	Bacteroidales	Bacteroidaceae	Bacteroidota	68	Otu0448					2								3	1	1			4	3				4		1			1
Otu0462	Bacteroidetes	Bacteroidia	Bacteroidales	Bacteroidaceae	Bacteroidota	67	Otu0462													3	2					1		1	1	1		1
Otu0591	Bacteroidetes	Bacteroidia	Bacteroidales	Bacteroidaceae	Bacteroidota	65	Otu0591																																1			1	1
Otu0549	Bacteroidetes	Bacteroidia	Bacteroidales	Bacteroidaceae	Bacteroidota	65	Otu0549																															1	2							1
Otu0483	Bacteroidetes	Bacteroidia	Bacteroidales	Bacteroidaceae	Bacteroidota	65	Otu0483																	4						1	2	2															4	4
Otu0451	Bacteroidetes	Bacteroidia	Bacteroidales	Bacteroidaceae	Bacteroidota	63	Otu0451														1					2		1			1		1
Otu0578	Bacteroidetes	Bacteroidia	Bacteroidales	Bacteroidaceae	Bacteroidota	63	Otu0578																																	1			2
Otu0337	Bacteroidetes	Bacteroidia	Bacteroidales	Bacteroidaceae	Bacteroidota	62	Otu0337							1	2					1				1	4	3	1				1	1	2	3	1
Otu0475	Bacteroidetes	Bacteroidia	Bacteroidales	Bacteroidaceae	Bacteroidota	62	Otu0475			1		2								1	1				1		1			1		1
Otu0072	Bacteroidetes	Bacteroidia	Bacteroidales	Bacteroidaceae	Bacteroidota	60	Otu0072
Otu0581	Bacteroidetes	Bacteroidia	Bacteroidales	Bacteroidaceae	Bacteroidota	60	Otu0581																				1			1						10	3
Otu0604	Bacteroidetes	Bacteroidia	Bacteroidales	Bacteroidaceae	Bacteroidota	56	Otu0604																																				2						2
Otu0522	Bacteroidetes	Bacteroidia	Bacteroidales	Bacteroidaceae	Bacteroidota	56	Otu0522																																									1	1
Otu0584	Bacteroidetes	Bacteroidia	Bacteroidales	Bacteroidaceae	Bacteroidota	56	Otu0584																																				2
Otu0520	Bacteroidetes	Bacteroidia	Bacteroidales	Bacteroidaceae	Bacteroidota	54	Otu0520													1	2			7				13			4	4
Otu0745	Bacteroidetes	Bacteroidia	Bacteroidales	Bacteroidaceae	Bacteroidota	54	Otu0745																																1
Otu0429	Bacteroidetes	Bacteroidia	Bacteroidales	Bacteroidaceae	Bacteroidota	52	Otu0429																													3	1
Otu0509	Bacteroidetes	Bacteroidia	Bacteroidales	Bacteroidaceae	Bacteroidota	52	Otu0509													1	1				1		1	2		3		4
Otu0477	Bacteroidetes	Bacteroidia	Bacteroidales	Bacteroidaceae	Bacteroidota	48	Otu0477																														7			1		1
Otu0490	Bacteroidetes	Bacteroidia	Bacteroidales	Bacteroidaceae	Bacteroidota	48	Otu0490		8					3			1		2										2	1														1
Otu0530	Bacteroidetes	Bacteroidia	Bacteroidales	Bacteroidaceae	Bacteroidota	47	Otu0530																																						3	3			1
Otu0374	Bacteroidetes	Bacteroidia	Bacteroidales	Bacteroidaceae	Bacteroidota	47	Otu0374			1			1	1	1		4				3		3		1	3	1	1	3	1				4	1
Otu0676	Bacteroidetes	Bacteroidia	Bacteroidales	Bacteroidaceae	Bacteroidota	47	Otu0676					2							1	1	1				2			1
Otu0705	Bacteroidetes	Bacteroidia	Bacteroidales	Bacteroidaceae	Bacteroidota	47	Otu0705																														2	1	1			2	1
Otu0560	Bacteroidetes	Bacteroidia	Bacteroidales	Bacteroidaceae	Bacteroidota	46	Otu0560			1																				1		1
Otu0493	Bacteroidetes	Bacteroidia	Bacteroidales	Bacteroidaceae	Bacteroidota	45	Otu0493	1	3	3	1	10							4	25							1
Otu0717	Bacteroidetes	Bacteroidia	Bacteroidales	Bacteroidaceae	Bacteroidota	45	Otu0717														1											2								4		8
Otu0550	Bacteroidetes	Bacteroidia	Bacteroidales	Bacteroidaceae	Bacteroidota	44	Otu0550	1				3					2		4			3				4			1	2			5	1
Otu0318	Bacteroidetes	Bacteroidia	Bacteroidales	Bacteroidaceae	Bacteroidota	43	Otu0318						2								1				1	1		1			1
Otu0752	Bacteroidetes	Bacteroidia	Bacteroidales	Bacteroidaceae	Bacteroidota	43	Otu0752																																						3		2
Otu0468	Bacteroidetes	Bacteroidia	Bacteroidales	Bacteroidaceae	Bacteroidota	41	Otu0468					1									1				6	4	2	3
Otu0786	Bacteroidetes	Bacteroidia	Bacteroidales	Bacteroidaceae	Bacteroidota	40	Otu0786												1	1	1																	1			1
Otu0768	Bacteroidetes	Bacteroidia	Bacteroidales	Bacteroidaceae	Bacteroidota	39	Otu0768																													2							1
Otu0715	Bacteroidetes	Bacteroidia	Bacteroidales	Bacteroidaceae	Bacteroidota	39	Otu0715														1							1	1			4
Otu0739	Bacteroidetes	Bacteroidia	Bacteroidales	Bacteroidaceae	Bacteroidota	36	Otu0739																																								1
Otu0932	Bacteroidetes	Bacteroidia	Bacteroidales	Bacteroidaceae	Bacteroidota	36	Otu0932																			2										2
Otu0598	Bacteroidetes	Bacteroidia	Bacteroidales	Bacteroidaceae	Bacteroidota	36	Otu0598			1									1				1		1	1				1															1
Otu0597	Bacteroidetes	Bacteroidia	Bacteroidales	Bacteroidaceae	Bacteroidota	35	Otu0597													1				1			1					1
Otu0945	Bacteroidetes	Bacteroidia	Bacteroidales	Bacteroidaceae	Bacteroidota	35	Otu0945					1																																3	1
Otu0631	Bacteroidetes	Bacteroidia	Bacteroidales	Bacteroidaceae	Bacteroidota	33	Otu0631					1	1		1				1							1		1			3
Otu0454	Bacteroidetes	Bacteroidia	Bacteroidales	Bacteroidaceae	Bacteroidota	32	Otu0454			1																					1
Otu0536	Bacteroidetes	Bacteroidia	Bacteroidales	Bacteroidaceae	Bacteroidota	32	Otu0536						1												8	3				13		1	1
Otu0532	Bacteroidetes	Bacteroidia	Bacteroidales	Bacteroidaceae	Bacteroidota	32	Otu0532																																						1
Otu0542	Bacteroidetes	Bacteroidia	Bacteroidales	Bacteroidaceae	Bacteroidota	32	Otu0542																		1	2						1	1
Otu0426	Bacteroidetes	Bacteroidia	Bacteroidales	Bacteroidaceae	Bacteroidota	32	Otu0426																2
Otu0442	Bacteroidetes	Bacteroidia	Bacteroidales	Bacteroidaceae	Bacteroidota	31	Otu0442														1						1			2		1	1
Otu0573	Bacteroidetes	Bacteroidia	Bacteroidales	Bacteroidaceae	Bacteroidota	30	Otu0573				1		1											1	1		3	2	1
Otu0466	Bacteroidetes	Bacteroidia	Bacteroidales	Bacteroidaceae	Bacteroidota	30	Otu0466																													5						1
Otu0927	Bacteroidetes	Bacteroidia	Bacteroidales	Bacteroidaceae	Bacteroidota	30	Otu0927			1									2											1		1	1
Otu0788	Bacteroidetes	Bacteroidia	Bacteroidales	Bacteroidaceae	Bacteroidota	29	Otu0788					1	1						1											2
Otu0727	Bacteroidetes	Bacteroidia	Bacteroidales	Bacteroidaceae	Bacteroidota	29	Otu0727													1								3		3	1	2
Otu0625	Bacteroidetes	Bacteroidia	Bacteroidales	Bacteroidaceae	Bacteroidota	28	Otu0625
Otu0889	Bacteroidetes	Bacteroidia	Bacteroidales	Bacteroidaceae	Bacteroidota	28	Otu0889					1															2					1
Otu1177	Bacteroidetes	Bacteroidia	Bacteroidales	Bacteroidaceae	Bacteroidota	28	Otu1177
Otu0859	Bacteroidetes	Bacteroidia	Bacteroidales	Bacteroidaceae	Bacteroidota	28	Otu0859		1			1							2				1
Otu0345	Bacteroidetes	Bacteroidia	Bacteroidales	Bacteroidaceae	Bacteroidota	27	Otu0345
Otu0824	Bacteroidetes	Bacteroidia	Bacteroidales	Bacteroidaceae	Bacteroidota	27	Otu0824						1							1						1	1					3
Otu0841	Bacteroidetes	Bacteroidia	Bacteroidales	Bacteroidaceae	Bacteroidota	27	Otu0841																		1		1			2
Otu0961	Bacteroidetes	Bacteroidia	Bacteroidales	Bacteroidaceae	Bacteroidota	27	Otu0961
Otu1070	Bacteroidetes	Bacteroidia	Bacteroidales	Bacteroidaceae	Bacteroidota	27	Otu1070																														2	1	1
Otu0692	Bacteroidetes	Bacteroidia	Bacteroidales	Bacteroidaceae	Bacteroidota	26	Otu0692																			1	2
Otu0408	Bacteroidetes	Bacteroidia	Bacteroidales	Bacteroidaceae	Bacteroidota	26	Otu0408																							6		6	1
Otu1048	Bacteroidetes	Bacteroidia	Bacteroidales	Bacteroidaceae	Bacteroidota	26	Otu1048																					1
Otu0343	Bacteroidetes	Bacteroidia	Bacteroidales	Bacteroidaceae	Bacteroidota	25	Otu0343																	1	1	1	1			1
Otu0799	Bacteroidetes	Bacteroidia	Bacteroidales	Bacteroidaceae	Bacteroidota	25	Otu0799																	2	4		1	3	1		5
Otu1096	Bacteroidetes	Bacteroidia	Bacteroidales	Bacteroidaceae	Bacteroidota	25	Otu1096																																				2
Otu1289	Bacteroidetes	Bacteroidia	Bacteroidales	Bacteroidaceae	Bacteroidota	25	Otu1289																																			1
Otu0601	Bacteroidetes	Bacteroidia	Bacteroidales	Bacteroidaceae	Bacteroidota	24	Otu0601				1														1	1				1		1
Otu1320	Bacteroidetes	Bacteroidia	Bacteroidales	Bacteroidaceae	Bacteroidota	24	Otu1320																	1								1
Otu0416	Bacteroidetes	Bacteroidia	Bacteroidales	Bacteroidaceae	Bacteroidota	23	Otu0416				1
Otu0832	Bacteroidetes	Bacteroidia	Bacteroidales	Bacteroidaceae	Bacteroidota	23	Otu0832													1				4	1		1	1			1
Otu1112	Bacteroidetes	Bacteroidia	Bacteroidales	Bacteroidaceae	Bacteroidota	23	Otu1112
Otu1073	Bacteroidetes	Bacteroidia	Bacteroidales	Bacteroidaceae	Bacteroidota	23	Otu1073																							1			1
Otu0820	Bacteroidetes	Bacteroidia	Bacteroidales	Bacteroidaceae	Bacteroidota	22	Otu0820																													3		2				1
Otu1191	Bacteroidetes	Bacteroidia	Bacteroidales	Bacteroidaceae	Bacteroidota	22	Otu1191																	1							1														1
Otu0118	Bacteroidetes	Bacteroidia	Bacteroidales	Bacteroidaceae	Bacteroidota	22	Otu0118									2													1
Otu0902	Bacteroidetes	Bacteroidia	Bacteroidales	Bacteroidaceae	Bacteroidota	21	Otu0902														2											1					1
Otu0406	Bacteroidetes	Bacteroidia	Bacteroidales	Bacteroidaceae	Bacteroidota	21	Otu0406												1		1					4	1	1
Otu0978	Bacteroidetes	Bacteroidia	Bacteroidales	Bacteroidaceae	Bacteroidota	21	Otu0978																				1	1				1
Otu1383	Bacteroidetes	Bacteroidia	Bacteroidales	Bacteroidaceae	Bacteroidota	21	Otu1383														1									1		1							2			1
Otu1280	Bacteroidetes	Bacteroidia	Bacteroidales	Bacteroidaceae	Bacteroidota	21	Otu1280					1																																	1
Otu1261	Bacteroidetes	Bacteroidia	Bacteroidales	Bacteroidaceae	Bacteroidota	21	Otu1261				1
Otu0534	Bacteroidetes	Bacteroidia	Bacteroidales	Bacteroidaceae	Bacteroidota	20	Otu0534																		1							1
Otu0821	Bacteroidetes	Bacteroidia	Bacteroidales	Bacteroidaceae	Bacteroidota	20	Otu0821																																				1			6
Otu1214	Bacteroidetes	Bacteroidia	Bacteroidales	Bacteroidaceae	Bacteroidota	20	Otu1214																							2
Otu0965	Bacteroidetes	Bacteroidia	Bacteroidales	Bacteroidaceae	Bacteroidota	20	Otu0965																																3
Otu0773	Bacteroidetes	Bacteroidia	Bacteroidales	Bacteroidaceae	Bacteroidota	19	Otu0773													1							1
Otu1085	Bacteroidetes	Bacteroidia	Bacteroidales	Bacteroidaceae	Bacteroidota	19	Otu1085																			5				2
Otu0795	Bacteroidetes	Bacteroidia	Bacteroidales	Bacteroidaceae	Bacteroidota	19	Otu0795																				1				1	1
Otu0810	Bacteroidetes	Bacteroidia	Bacteroidales	Bacteroidaceae	Bacteroidota	19	Otu0810					1								2							1					1
Otu1310	Bacteroidetes	Bacteroidia	Bacteroidales	Bacteroidaceae	Bacteroidota	19	Otu1310						2														2		1		1	1
Otu1259	Bacteroidetes	Bacteroidia	Bacteroidales	Bacteroidaceae	Bacteroidota	19	Otu1259																																			1
Otu0751	Bacteroidetes	Bacteroidia	Bacteroidales	Bacteroidaceae	Bacteroidota	18	Otu0751																									2
Otu0829	Bacteroidetes	Bacteroidia	Bacteroidales	Bacteroidaceae	Bacteroidota	18	Otu0829																																						2
Otu0905	Bacteroidetes	Bacteroidia	Bacteroidales	Bacteroidaceae	Bacteroidota	18	Otu0905																																			1	1
Otu1535	Bacteroidetes	Bacteroidia	Bacteroidales	Bacteroidaceae	Bacteroidota	18	Otu1535												1	1												1
Otu1123	Bacteroidetes	Bacteroidia	Bacteroidales	Bacteroidaceae	Bacteroidota	18	Otu1123												1	4																						1
Otu0644	Bacteroidetes	Bacteroidia	Bacteroidales	Bacteroidaceae	Bacteroidota	18	Otu0644		1		1	1	1																1			1
Otu1061	Bacteroidetes	Bacteroidia	Bacteroidales	Bacteroidaceae	Bacteroidota	18	Otu1061																																						1
Otu1298	Bacteroidetes	Bacteroidia	Bacteroidales	Bacteroidaceae	Bacteroidota	18	Otu1298													1	1																					1
Otu0136	Bacteroidetes	Bacteroidia	Bacteroidales	Bacteroidaceae	Bacteroidota	17	Otu0136																											78	354
Otu0996	Bacteroidetes	Bacteroidia	Bacteroidales	Bacteroidaceae	Bacteroidota	17	Otu0996																											2											1				1
Otu1015	Bacteroidetes	Bacteroidia	Bacteroidales	Bacteroidaceae	Bacteroidota	17	Otu1015																																1
Otu1427	Bacteroidetes	Bacteroidia	Bacteroidales	Bacteroidaceae	Bacteroidota	17	Otu1427																																							2			1
Otu0781	Bacteroidetes	Bacteroidia	Bacteroidales	Bacteroidaceae	Bacteroidota	17	Otu0781																																										3
Otu1125	Bacteroidetes	Bacteroidia	Bacteroidales	Bacteroidaceae	Bacteroidota	17	Otu1125
Otu0401	Bacteroidetes	Bacteroidia	Bacteroidales	Bacteroidaceae	Bacteroidota	17	Otu0401		16			42	2						36	91
Otu1465	Bacteroidetes	Bacteroidia	Bacteroidales	Bacteroidaceae	Bacteroidota	17	Otu1465
Otu0065	Bacteroidetes	Bacteroidia	Bacteroidales	Bacteroidaceae	Bacteroidota	16	Otu0065
Otu0926	Bacteroidetes	Bacteroidia	Bacteroidales	Bacteroidaceae	Bacteroidota	16	Otu0926
Otu1194	Bacteroidetes	Bacteroidia	Bacteroidales	Bacteroidaceae	Bacteroidota	16	Otu1194																															1
Otu1789	Bacteroidetes	Bacteroidia	Bacteroidales	Bacteroidaceae	Bacteroidota	16	Otu1789																																							1
Otu0393	Bacteroidetes	Bacteroidia	Bacteroidales	Bacteroidaceae	Bacteroidota	16	Otu0393						1											1		1			1
Otu0849	Bacteroidetes	Bacteroidia	Bacteroidales	Bacteroidaceae	Bacteroidota	16	Otu0849					1	1																		1
Otu1255	Bacteroidetes	Bacteroidia	Bacteroidales	Bacteroidaceae	Bacteroidota	16	Otu1255			1																		1
Otu1794	Bacteroidetes	Bacteroidia	Bacteroidales	Bacteroidaceae	Bacteroidota	16	Otu1794
Otu1433	Bacteroidetes	Bacteroidia	Bacteroidales	Bacteroidaceae	Bacteroidota	16	Otu1433												1	1																										1			1
Otu1362	Bacteroidetes	Bacteroidia	Bacteroidales	Bacteroidaceae	Bacteroidota	16	Otu1362																																							1
Otu1585	Bacteroidetes	Bacteroidia	Bacteroidales	Bacteroidaceae	Bacteroidota	15	Otu1585																									1	1
Otu1552	Bacteroidetes	Bacteroidia	Bacteroidales	Bacteroidaceae	Bacteroidota	15	Otu1552																																							1
Otu1546	Bacteroidetes	Bacteroidia	Bacteroidales	Bacteroidaceae	Bacteroidota	15	Otu1546														1																					1
Otu1499	Bacteroidetes	Bacteroidia	Bacteroidales	Bacteroidaceae	Bacteroidota	15	Otu1499														1									1						2						1
Otu1490	Bacteroidetes	Bacteroidia	Bacteroidales	Bacteroidaceae	Bacteroidota	15	Otu1490																								1
Otu1035	Bacteroidetes	Bacteroidia	Bacteroidales	Bacteroidaceae	Bacteroidota	15	Otu1035		1	1	4
Otu1393	Bacteroidetes	Bacteroidia	Bacteroidales	Bacteroidaceae	Bacteroidota	15	Otu1393																		1												1
Otu1459	Bacteroidetes	Bacteroidia	Bacteroidales	Bacteroidaceae	Bacteroidota	15	Otu1459
Otu1152	Bacteroidetes	Bacteroidia	Bacteroidales	Bacteroidaceae	Bacteroidota	14	Otu1152
Otu1097	Bacteroidetes	Bacteroidia	Bacteroidales	Bacteroidaceae	Bacteroidota	14	Otu1097												1						1		3	3
Otu1435	Bacteroidetes	Bacteroidia	Bacteroidales	Bacteroidaceae	Bacteroidota	14	Otu1435																				3	1				1
Otu0743	Bacteroidetes	Bacteroidia	Bacteroidales	Bacteroidaceae	Bacteroidota	14	Otu0743					1
Otu1084	Bacteroidetes	Bacteroidia	Bacteroidales	Bacteroidaceae	Bacteroidota	13	Otu1084													2					1								3
Otu0906	Bacteroidetes	Bacteroidia	Bacteroidales	Bacteroidaceae	Bacteroidota	13	Otu0906				2
Otu1349	Bacteroidetes	Bacteroidia	Bacteroidales	Bacteroidaceae	Bacteroidota	13	Otu1349																		2	3	3
Otu1567	Bacteroidetes	Bacteroidia	Bacteroidales	Bacteroidaceae	Bacteroidota	13	Otu1567				1																																	1	2
Otu1161	Bacteroidetes	Bacteroidia	Bacteroidales	Bacteroidaceae	Bacteroidota	13	Otu1161																									1
Otu1311	Bacteroidetes	Bacteroidia	Bacteroidales	Bacteroidaceae	Bacteroidota	13	Otu1311				1
Otu1876	Bacteroidetes	Bacteroidia	Bacteroidales	Bacteroidaceae	Bacteroidota	13	Otu1876
Otu1926	Bacteroidetes	Bacteroidia	Bacteroidales	Bacteroidaceae	Bacteroidota	13	Otu1926																		2											1
Otu1686	Bacteroidetes	Bacteroidia	Bacteroidales	Bacteroidaceae	Bacteroidota	13	Otu1686													1										1
Otu0539	Bacteroidetes	Bacteroidia	Bacteroidales	Bacteroidaceae	Bacteroidota	12	Otu0539
Otu1213	Bacteroidetes	Bacteroidia	Bacteroidales	Bacteroidaceae	Bacteroidota	12	Otu1213
Otu1296	Bacteroidetes	Bacteroidia	Bacteroidales	Bacteroidaceae	Bacteroidota	12	Otu1296					1
Otu1110	Bacteroidetes	Bacteroidia	Bacteroidales	Bacteroidaceae	Bacteroidota	12	Otu1110																		1		1
Otu1338	Bacteroidetes	Bacteroidia	Bacteroidales	Bacteroidaceae	Bacteroidota	12	Otu1338									1											3
Otu1819	Bacteroidetes	Bacteroidia	Bacteroidales	Bacteroidaceae	Bacteroidota	12	Otu1819
Otu1232	Bacteroidetes	Bacteroidia	Bacteroidales	Bacteroidaceae	Bacteroidota	12	Otu1232
Otu1212	Bacteroidetes	Bacteroidia	Bacteroidales	Bacteroidaceae	Bacteroidota	12	Otu1212																		1
Otu1319	Bacteroidetes	Bacteroidia	Bacteroidales	Bacteroidaceae	Bacteroidota	12	Otu1319																	1					1
Otu1072	Bacteroidetes	Bacteroidia	Bacteroidales	Bacteroidaceae	Bacteroidota	12	Otu1072		1
Otu1660	Bacteroidetes	Bacteroidia	Bacteroidales	Bacteroidaceae	Bacteroidota	12	Otu1660
Otu1410	Bacteroidetes	Bacteroidia	Bacteroidales	Bacteroidaceae	Bacteroidota	12	Otu1410																													1
Otu2434	Bacteroidetes	Bacteroidia	Bacteroidales	Bacteroidaceae	Bacteroidota	12	Otu2434																				1
Otu1205	Bacteroidetes	Bacteroidia	Bacteroidales	Bacteroidaceae	Bacteroidota	12	Otu1205
Otu1601	Bacteroidetes	Bacteroidia	Bacteroidales	Bacteroidaceae	Bacteroidota	12	Otu1601
Otu1337	Bacteroidetes	Bacteroidia	Bacteroidales	Bacteroidaceae	Bacteroidota	12	Otu1337																													1
Otu1431	Bacteroidetes	Bacteroidia	Bacteroidales	Bacteroidaceae	Bacteroidota	12	Otu1431
Otu1879	Bacteroidetes	Bacteroidia	Bacteroidales	Bacteroidaceae	Bacteroidota	12	Otu1879																																	1
Otu0952	Bacteroidetes	Bacteroidia	Bacteroidales	Bacteroidaceae	Bacteroidota	11	Otu0952	1
Otu1497	Bacteroidetes	Bacteroidia	Bacteroidales	Bacteroidaceae	Bacteroidota	11	Otu1497			1											1				1
Otu1265	Bacteroidetes	Bacteroidia	Bacteroidales	Bacteroidaceae	Bacteroidota	11	Otu1265														1						1								1
Otu1108	Bacteroidetes	Bacteroidia	Bacteroidales	Bacteroidaceae	Bacteroidota	11	Otu1108																		4						1
Otu1179	Bacteroidetes	Bacteroidia	Bacteroidales	Bacteroidaceae	Bacteroidota	11	Otu1179
Otu1458	Bacteroidetes	Bacteroidia	Bacteroidales	Bacteroidaceae	Bacteroidota	11	Otu1458																									1				1
Otu1665	Bacteroidetes	Bacteroidia	Bacteroidales	Bacteroidaceae	Bacteroidota	11	Otu1665																																1
Otu1359	Bacteroidetes	Bacteroidia	Bacteroidales	Bacteroidaceae	Bacteroidota	11	Otu1359
Otu1853	Bacteroidetes	Bacteroidia	Bacteroidales	Bacteroidaceae	Bacteroidota	11	Otu1853
Otu0861	Bacteroidetes	Bacteroidia	Bacteroidales	Bacteroidaceae	Bacteroidota	10	Otu0861
Otu1100	Bacteroidetes	Bacteroidia	Bacteroidales	Bacteroidaceae	Bacteroidota	10	Otu1100																	1			1
Otu0997	Bacteroidetes	Bacteroidia	Bacteroidales	Bacteroidaceae	Bacteroidota	10	Otu0997
Otu1652	Bacteroidetes	Bacteroidia	Bacteroidales	Bacteroidaceae	Bacteroidota	10	Otu1652
Otu1473	Bacteroidetes	Bacteroidia	Bacteroidales	Bacteroidaceae	Bacteroidota	10	Otu1473																				1
Otu1738	Bacteroidetes	Bacteroidia	Bacteroidales	Bacteroidaceae	Bacteroidota	10	Otu1738														1				1
Otu1513	Bacteroidetes	Bacteroidia	Bacteroidales	Bacteroidaceae	Bacteroidota	10	Otu1513
Otu2063	Bacteroidetes	Bacteroidia	Bacteroidales	Bacteroidaceae	Bacteroidota	10	Otu2063																		1					1				1
Otu1845	Bacteroidetes	Bacteroidia	Bacteroidales	Bacteroidaceae	Bacteroidota	10	Otu1845
Otu1749	Bacteroidetes	Bacteroidia	Bacteroidales	Bacteroidaceae	Bacteroidota	10	Otu1749
Otu1825	Bacteroidetes	Bacteroidia	Bacteroidales	Bacteroidaceae	Bacteroidota	10	Otu1825
Otu0088	Bacteroidetes	Bacteroidia	Bacteroidales	Bacteroidales_unclassified	Bacteroidales_unclassified	154	Otu0088																																					8	19	14	31	27	9
Otu0201	Bacteroidetes	Bacteroidia	Bacteroidales	Bacteroidales_unclassified	Bacteroidales_unclassified	143	Otu0201																																					5	1	4	8	9	4
Otu0368	Bacteroidetes	Bacteroidia	Bacteroidales	Bacteroidales_unclassified	Bacteroidales_unclassified	78	Otu0368																																							1	3	1	3
Otu0670	Bacteroidetes	Bacteroidia	Bacteroidales	Bacteroidales_unclassified	Bacteroidales_unclassified	41	Otu0670																																						1			2	1
Otu0662	Bacteroidetes	Bacteroidia	Bacteroidales	Bacteroidales_unclassified	Bacteroidales_unclassified	38	Otu0662																																						1	1
Otu0840	Bacteroidetes	Bacteroidia	Bacteroidales	Bacteroidales_unclassified	Bacteroidales_unclassified	34	Otu0840
Otu1208	Bacteroidetes	Bacteroidia	Bacteroidales	Bacteroidales_unclassified	Bacteroidales_unclassified	20	Otu1208
Otu1269	Bacteroidetes	Bacteroidia	Bacteroidales	Bacteroidales_unclassified	Bacteroidales_unclassified	12	Otu1269
Otu1726	Bacteroidetes	Bacteroidia	Bacteroidales	Bacteroidales_unclassified	Bacteroidales_unclassified	10	Otu1726
Otu2718	Bacteroidetes	Bacteroidia	Bacteroidales	Bacteroidales_unclassified	Bacteroidales_unclassified	10	Otu2718																					1
Otu0432	Bacteroidetes	Bacteroidia	Bacteroidales	Dysgonomonadaceae	Dysgonomonas	19	Otu0432
Otu0659	Bacteroidetes	Bacteroidia	Bacteroidales	Dysgonomonadaceae	Dysgonomonas	11	Otu0659
Otu0071	Bacteroidetes	Bacteroidia	Bacteroidales	Marinifilaceae	Odoribacter	342	Otu0071	24		18	18	30	65	50	10	25	14	16			18	2	3	14									1
Otu1049	Bacteroidetes	Bacteroidia	Bacteroidales	Marinifilaceae	Odoribacter	23	Otu1049
Otu2483	Bacteroidetes	Bacteroidia	Bacteroidales	Marinifilaceae	Odoribacter	12	Otu2483
Otu0007	Bacteroidetes	Bacteroidia	Bacteroidales	Muribaculaceae	Muribaculaceae_ge	179	Otu0007																													2	1	1670	1706	1	1	1904	1530
Otu0322	Bacteroidetes	Bacteroidia	Bacteroidales	Muribaculaceae	Muribaculaceae_ge	121	Otu0322																															8	4			12	10
Otu0323	Bacteroidetes	Bacteroidia	Bacteroidales	Muribaculaceae	Muribaculaceae_ge	120	Otu0323																															10	9			8	4
Otu0328	Bacteroidetes	Bacteroidia	Bacteroidales	Muribaculaceae	Muribaculaceae_ge	108	Otu0328																															10	9			1	6
Otu0016	Bacteroidetes	Bacteroidia	Bacteroidales	Muribaculaceae	Muribaculaceae_ge	102	Otu0016																														1
Otu0341	Bacteroidetes	Bacteroidia	Bacteroidales	Muribaculaceae	Muribaculaceae_ge	88	Otu0341																															6	7
Otu0562	Bacteroidetes	Bacteroidia	Bacteroidales	Muribaculaceae	Muribaculaceae_ge	77	Otu0562																																			7	3
Otu0556	Bacteroidetes	Bacteroidia	Bacteroidales	Muribaculaceae	Muribaculaceae_ge	75	Otu0556																															2	2			4	6
Otu0545	Bacteroidetes	Bacteroidia	Bacteroidales	Muribaculaceae	Muribaculaceae_ge	71	Otu0545																															3	5				1
Otu0568	Bacteroidetes	Bacteroidia	Bacteroidales	Muribaculaceae	Muribaculaceae_ge	63	Otu0568																																2			4	3
Otu0686	Bacteroidetes	Bacteroidia	Bacteroidales	Muribaculaceae	Muribaculaceae_ge	55	Otu0686																																2			4	2
Otu0684	Bacteroidetes	Bacteroidia	Bacteroidales	Muribaculaceae	Muribaculaceae_ge	55	Otu0684																																1				2
Otu0453	Bacteroidetes	Bacteroidia	Bacteroidales	Muribaculaceae	Muribaculaceae_ge	53	Otu0453
Otu0667	Bacteroidetes	Bacteroidia	Bacteroidales	Muribaculaceae	Muribaculaceae_ge	47	Otu0667																															1	2			2
Otu0062	Bacteroidetes	Bacteroidia	Bacteroidales	Muribaculaceae	Muribaculaceae_ge	45	Otu0062	281	380	433	482	267	73	853	543	365	352	315													1
Otu0285	Bacteroidetes	Bacteroidia	Bacteroidales	Muribaculaceae	Muribaculaceae_ge	45	Otu0285	17	28	28	30	24	4	46	28	24	22	18
Otu0845	Bacteroidetes	Bacteroidia	Bacteroidales	Muribaculaceae	Muribaculaceae_ge	45	Otu0845
Otu0074	Bacteroidetes	Bacteroidia	Bacteroidales	Muribaculaceae	Muribaculaceae_ge	41	Otu0074			2		1		581	554	547	430	350			1										1
Otu0880	Bacteroidetes	Bacteroidia	Bacteroidales	Muribaculaceae	Muribaculaceae_ge	36	Otu0880																																4			1	1
Otu0567	Bacteroidetes	Bacteroidia	Bacteroidales	Muribaculaceae	Muribaculaceae_ge	34	Otu0567
Otu1009	Bacteroidetes	Bacteroidia	Bacteroidales	Muribaculaceae	Muribaculaceae_ge	34	Otu1009
Otu0971	Bacteroidetes	Bacteroidia	Bacteroidales	Muribaculaceae	Muribaculaceae_ge	34	Otu0971
Otu0940	Bacteroidetes	Bacteroidia	Bacteroidales	Muribaculaceae	Muribaculaceae_ge	32	Otu0940																															1
Otu0931	Bacteroidetes	Bacteroidia	Bacteroidales	Muribaculaceae	Muribaculaceae_ge	31	Otu0931																																1				1
Otu0954	Bacteroidetes	Bacteroidia	Bacteroidales	Muribaculaceae	Muribaculaceae_ge	31	Otu0954
Otu0738	Bacteroidetes	Bacteroidia	Bacteroidales	Muribaculaceae	Muribaculaceae_ge	30	Otu0738	3		2		1		6	6		2	1
Otu1000	Bacteroidetes	Bacteroidia	Bacteroidales	Muribaculaceae	Muribaculaceae_ge	30	Otu1000																																1			4	2
Otu0924	Bacteroidetes	Bacteroidia	Bacteroidales	Muribaculaceae	Muribaculaceae_ge	30	Otu0924
Otu0991	Bacteroidetes	Bacteroidia	Bacteroidales	Muribaculaceae	Muribaculaceae_ge	30	Otu0991
Otu1133	Bacteroidetes	Bacteroidia	Bacteroidales	Muribaculaceae	Muribaculaceae_ge	29	Otu1133
Otu1001	Bacteroidetes	Bacteroidia	Bacteroidales	Muribaculaceae	Muribaculaceae_ge	29	Otu1001
Otu0879	Bacteroidetes	Bacteroidia	Bacteroidales	Muribaculaceae	Muribaculaceae_ge	27	Otu0879
Otu1089	Bacteroidetes	Bacteroidia	Bacteroidales	Muribaculaceae	Muribaculaceae_ge	25	Otu1089	1		2	1		1	1	1	6	1	1
Otu1235	Bacteroidetes	Bacteroidia	Bacteroidales	Muribaculaceae	Muribaculaceae_ge	25	Otu1235																																1				2
Otu1014	Bacteroidetes	Bacteroidia	Bacteroidales	Muribaculaceae	Muribaculaceae_ge	25	Otu1014
Otu0890	Bacteroidetes	Bacteroidia	Bacteroidales	Muribaculaceae	Muribaculaceae_ge	23	Otu0890																																			3
Otu0090	Bacteroidetes	Bacteroidia	Bacteroidales	Muribaculaceae	Muribaculaceae_ge	22	Otu0090	715	763	568	504	1439	1276									1									1
Otu1202	Bacteroidetes	Bacteroidia	Bacteroidales	Muribaculaceae	Muribaculaceae_ge	22	Otu1202		2	1	1	1			1		1
Otu1075	Bacteroidetes	Bacteroidia	Bacteroidales	Muribaculaceae	Muribaculaceae_ge	21	Otu1075																															1	2
Otu1392	Bacteroidetes	Bacteroidia	Bacteroidales	Muribaculaceae	Muribaculaceae_ge	18	Otu1392
Otu0977	Bacteroidetes	Bacteroidia	Bacteroidales	Muribaculaceae	Muribaculaceae_ge	16	Otu0977
Otu1608	Bacteroidetes	Bacteroidia	Bacteroidales	Muribaculaceae	Muribaculaceae_ge	16	Otu1608
Otu1336	Bacteroidetes	Bacteroidia	Bacteroidales	Muribaculaceae	Muribaculaceae_ge	16	Otu1336	1	1					3			1
Otu1376	Bacteroidetes	Bacteroidia	Bacteroidales	Muribaculaceae	Muribaculaceae_ge	16	Otu1376
Otu1183	Bacteroidetes	Bacteroidia	Bacteroidales	Muribaculaceae	Muribaculaceae_ge	15	Otu1183
Otu1620	Bacteroidetes	Bacteroidia	Bacteroidales	Muribaculaceae	Muribaculaceae_ge	15	Otu1620																																1
Otu0887	Bacteroidetes	Bacteroidia	Bacteroidales	Muribaculaceae	Muribaculaceae_ge	15	Otu0887	7	6	8	8	21	13
Otu1605	Bacteroidetes	Bacteroidia	Bacteroidales	Muribaculaceae	Muribaculaceae_ge	15	Otu1605
Otu1412	Bacteroidetes	Bacteroidia	Bacteroidales	Muribaculaceae	Muribaculaceae_ge	14	Otu1412	1	2	3				3
Otu1566	Bacteroidetes	Bacteroidia	Bacteroidales	Muribaculaceae	Muribaculaceae_ge	14	Otu1566																																1
Otu1372	Bacteroidetes	Bacteroidia	Bacteroidales	Muribaculaceae	Muribaculaceae_ge	13	Otu1372	1						2		1	1
Otu1528	Bacteroidetes	Bacteroidia	Bacteroidales	Muribaculaceae	Muribaculaceae_ge	13	Otu1528																															1
Otu1284	Bacteroidetes	Bacteroidia	Bacteroidales	Muribaculaceae	Muribaculaceae_ge	13	Otu1284
Otu1432	Bacteroidetes	Bacteroidia	Bacteroidales	Muribaculaceae	Muribaculaceae_ge	13	Otu1432
Otu1331	Bacteroidetes	Bacteroidia	Bacteroidales	Muribaculaceae	Muribaculaceae_ge	12	Otu1331			2			1	2			2
Otu1469	Bacteroidetes	Bacteroidia	Bacteroidales	Muribaculaceae	Muribaculaceae_ge	12	Otu1469
Otu0919	Bacteroidetes	Bacteroidia	Bacteroidales	Muribaculaceae	Muribaculaceae_ge	12	Otu0919
Otu1507	Bacteroidetes	Bacteroidia	Bacteroidales	Muribaculaceae	Muribaculaceae_ge	12	Otu1507		2	4	1		5
Otu1609	Bacteroidetes	Bacteroidia	Bacteroidales	Muribaculaceae	Muribaculaceae_ge	12	Otu1609
Otu0137	Bacteroidetes	Bacteroidia	Bacteroidales	Muribaculaceae	Muribaculaceae_ge	11	Otu0137																																						1
Otu1509	Bacteroidetes	Bacteroidia	Bacteroidales	Muribaculaceae	Muribaculaceae_ge	11	Otu1509
Otu1847	Bacteroidetes	Bacteroidia	Bacteroidales	Muribaculaceae	Muribaculaceae_ge	11	Otu1847			1				1
Otu1927	Bacteroidetes	Bacteroidia	Bacteroidales	Muribaculaceae	Muribaculaceae_ge	11	Otu1927		1		1			1	3
Otu1029	Bacteroidetes	Bacteroidia	Bacteroidales	Muribaculaceae	Muribaculaceae_ge	11	Otu1029	2		2		4	7
Otu1405	Bacteroidetes	Bacteroidia	Bacteroidales	Muribaculaceae	Muribaculaceae_ge	11	Otu1405
Otu1326	Bacteroidetes	Bacteroidia	Bacteroidales	Muribaculaceae	Muribaculaceae_ge	11	Otu1326	2		1		6	2
Otu2094	Bacteroidetes	Bacteroidia	Bacteroidales	Muribaculaceae	Muribaculaceae_ge	11	Otu2094
Otu0020	Bacteroidetes	Bacteroidia	Bacteroidales	Muribaculaceae	Muribaculaceae_ge	10	Otu0020
Otu0068	Bacteroidetes	Bacteroidia	Bacteroidales	Muribaculaceae	Muribaculaceae_ge	10	Otu0068																																					1		1
Otu1733	Bacteroidetes	Bacteroidia	Bacteroidales	Muribaculaceae	Muribaculaceae_ge	10	Otu1733																																1				1
Otu1894	Bacteroidetes	Bacteroidia	Bacteroidales	Muribaculaceae	Muribaculaceae_ge	10	Otu1894
Otu1874	Bacteroidetes	Bacteroidia	Bacteroidales	Muribaculaceae	Muribaculaceae_ge	10	Otu1874	1			3						3
Otu1145	Bacteroidetes	Bacteroidia	Bacteroidales	Muribaculaceae	Muribaculaceae_ge	10	Otu1145
Otu1867	Bacteroidetes	Bacteroidia	Bacteroidales	Muribaculaceae	Muribaculaceae_ge	10	Otu1867
Otu1978	Bacteroidetes	Bacteroidia	Bacteroidales	Muribaculaceae	Muribaculaceae_ge	10	Otu1978	4	2	1	1	4	1
Otu0006	Bacteroidetes	Bacteroidia	Bacteroidales	Muribaculaceae	Muribaculaceae_unclassified	199	Otu0006						1				1																			13	1148	61	74	3	1		3
Otu0367	Bacteroidetes	Bacteroidia	Bacteroidales	Muribaculaceae	Muribaculaceae_unclassified	88	Otu0367
Otu0471	Bacteroidetes	Bacteroidia	Bacteroidales	Muribaculaceae	Muribaculaceae_unclassified	75	Otu0471						1													1											6
Otu0884	Bacteroidetes	Bacteroidia	Bacteroidales	Muribaculaceae	Muribaculaceae_unclassified	33	Otu0884																														4
Otu0917	Bacteroidetes	Bacteroidia	Bacteroidales	Muribaculaceae	Muribaculaceae_unclassified	30	Otu0917
Otu1071	Bacteroidetes	Bacteroidia	Bacteroidales	Muribaculaceae	Muribaculaceae_unclassified	24	Otu1071																														1
Otu0944	Bacteroidetes	Bacteroidia	Bacteroidales	Muribaculaceae	Muribaculaceae_unclassified	23	Otu0944
Otu1400	Bacteroidetes	Bacteroidia	Bacteroidales	Muribaculaceae	Muribaculaceae_unclassified	18	Otu1400
Otu1486	Bacteroidetes	Bacteroidia	Bacteroidales	Muribaculaceae	Muribaculaceae_unclassified	17	Otu1486
Otu1638	Bacteroidetes	Bacteroidia	Bacteroidales	Muribaculaceae	Muribaculaceae_unclassified	12	Otu1638
Otu1604	Bacteroidetes	Bacteroidia	Bacteroidales	Muribaculaceae	Muribaculaceae_unclassified	10	Otu1604
Otu1868	Bacteroidetes	Bacteroidia	Bacteroidales	Muribaculaceae	Muribaculaceae_unclassified	10	Otu1868
Otu0336	Bacteroidetes	Bacteroidia	Bacteroidales	Muribaculaceae	Muribaculum	89	Otu0336																														9	1
Otu0456	Bacteroidetes	Bacteroidia	Bacteroidales	Muribaculaceae	Muribaculum	67	Otu0456																														5	1
Otu0708	Bacteroidetes	Bacteroidia	Bacteroidales	Muribaculaceae	Muribaculum	35	Otu0708
Otu1166	Bacteroidetes	Bacteroidia	Bacteroidales	Muribaculaceae	Muribaculum	16	Otu1166
Otu1450	Bacteroidetes	Bacteroidia	Bacteroidales	Muribaculaceae	Muribaculum	15	Otu1450
Otu1645	Bacteroidetes	Bacteroidia	Bacteroidales	Muribaculaceae	Muribaculum	14	Otu1645
Otu1683	Bacteroidetes	Bacteroidia	Bacteroidales	Muribaculaceae	Muribaculum	11	Otu1683
Otu0018	Bacteroidetes	Bacteroidia	Bacteroidales	Rikenellaceae	Alistipes	328	Otu0018																													238	32	33	30	39	5	13	8	98	187	80	247	246	30
Otu0077	Bacteroidetes	Bacteroidia	Bacteroidales	Rikenellaceae	Alistipes	184	Otu0077	107	46	51	28	26	19	62		40	33	16									7		1															46	40	28	2		3
Otu0048	Bacteroidetes	Bacteroidia	Bacteroidales	Rikenellaceae	Alistipes	154	Otu0048			1																									1									43	73	41	1		20
Otu0108	Bacteroidetes	Bacteroidia	Bacteroidales	Rikenellaceae	Alistipes	149	Otu0108																													41	12	16	6	96	88	31	8
Otu0288	Bacteroidetes	Bacteroidia	Bacteroidales	Rikenellaceae	Alistipes	120	Otu0288
Otu0063	Bacteroidetes	Bacteroidia	Bacteroidales	Rikenellaceae	Alistipes	106	Otu0063
Otu0357	Bacteroidetes	Bacteroidia	Bacteroidales	Rikenellaceae	Alistipes	88	Otu0357																													1									3		4	4
Otu0457	Bacteroidetes	Bacteroidia	Bacteroidales	Rikenellaceae	Alistipes	66	Otu0457
Otu0693	Bacteroidetes	Bacteroidia	Bacteroidales	Rikenellaceae	Alistipes	56	Otu0693
Otu0735	Bacteroidetes	Bacteroidia	Bacteroidales	Rikenellaceae	Alistipes	47	Otu0735																																								1	1
Otu0661	Bacteroidetes	Bacteroidia	Bacteroidales	Rikenellaceae	Alistipes	38	Otu0661																														1	1	1
Otu0770	Bacteroidetes	Bacteroidia	Bacteroidales	Rikenellaceae	Alistipes	37	Otu0770																														1					1
Otu0325	Bacteroidetes	Bacteroidia	Bacteroidales	Rikenellaceae	Alistipes	36	Otu0325		1			1	15				1	32
Otu1007	Bacteroidetes	Bacteroidia	Bacteroidales	Rikenellaceae	Alistipes	31	Otu1007
Otu0586	Bacteroidetes	Bacteroidia	Bacteroidales	Rikenellaceae	Alistipes	19	Otu0586
Otu1144	Bacteroidetes	Bacteroidia	Bacteroidales	Rikenellaceae	Alistipes	18	Otu1144																																							1
Otu1091	Bacteroidetes	Bacteroidia	Bacteroidales	Rikenellaceae	Alistipes	17	Otu1091
Otu1027	Bacteroidetes	Bacteroidia	Bacteroidales	Rikenellaceae	Alistipes	16	Otu1027
Otu1558	Bacteroidetes	Bacteroidia	Bacteroidales	Rikenellaceae	Alistipes	14	Otu1558																																					1
Otu1403	Bacteroidetes	Bacteroidia	Bacteroidales	Rikenellaceae	Alistipes	14	Otu1403											1																										1
Otu1254	Bacteroidetes	Bacteroidia	Bacteroidales	Rikenellaceae	Alistipes	14	Otu1254
Otu1731	Bacteroidetes	Bacteroidia	Bacteroidales	Rikenellaceae	Alistipes	13	Otu1731
Otu1279	Bacteroidetes	Bacteroidia	Bacteroidales	Rikenellaceae	Alistipes	13	Otu1279
Otu1674	Bacteroidetes	Bacteroidia	Bacteroidales	Rikenellaceae	Alistipes	12	Otu1674
Otu1793	Bacteroidetes	Bacteroidia	Bacteroidales	Rikenellaceae	Alistipes	12	Otu1793
Otu0009	Bacteroidetes	Bacteroidia	Bacteroidales	Tannerellaceae	ParaBacteroidota	199	Otu0009										1										1									3		934	724	1195	1710	983	848			1
Otu0013	Bacteroidetes	Bacteroidia	Bacteroidales	Tannerellaceae	ParaBacteroidota	186	Otu0013	213	87	158	6	57	6	825	1381	530	520	609	279	483	858	483	714	338	399	508	124	71	85	1102	437	245	583	732	1014	1									1
Otu0025	Bacteroidetes	Bacteroidia	Bacteroidales	Tannerellaceae	ParaBacteroidota	178	Otu0025																																					495	318	487		1	914
Otu0026	Bacteroidetes	Bacteroidia	Bacteroidales	Tannerellaceae	ParaBacteroidota	173	Otu0026	156	142	77	107	75	120	76	94	27	40	28	383	724	125	43	178	310	176	180	176	495	150		1	451	410	82	235													1
Otu0296	Bacteroidetes	Bacteroidia	Bacteroidales	Tannerellaceae	ParaBacteroidota	122	Otu0296						1																									9	7				5
Otu0385	Bacteroidetes	Bacteroidia	Bacteroidales	Tannerellaceae	ParaBacteroidota	100	Otu0385												1	1	4				4	2	1	3	2	9	3	4
Otu0502	Bacteroidetes	Bacteroidia	Bacteroidales	Tannerellaceae	ParaBacteroidota	92	Otu0502					1																					1					1			6	1	2
Otu0411	Bacteroidetes	Bacteroidia	Bacteroidales	Tannerellaceae	ParaBacteroidota	88	Otu0411												1	5						1		3											1			1
Otu0500	Bacteroidetes	Bacteroidia	Bacteroidales	Tannerellaceae	ParaBacteroidota	60	Otu0500																																							1			7
Otu0638	Bacteroidetes	Bacteroidia	Bacteroidales	Tannerellaceae	ParaBacteroidota	46	Otu0638																			1						2	1
Otu0703	Bacteroidetes	Bacteroidia	Bacteroidales	Tannerellaceae	ParaBacteroidota	43	Otu0703							1						3	1	1	1		1		1			1	1	1
Otu0713	Bacteroidetes	Bacteroidia	Bacteroidales	Tannerellaceae	ParaBacteroidota	34	Otu0713												1									2										2		6		1
Otu0639	Bacteroidetes	Bacteroidia	Bacteroidales	Tannerellaceae	ParaBacteroidota	33	Otu0639															1	1			1					1		1
Otu1228	Bacteroidetes	Bacteroidia	Bacteroidales	Tannerellaceae	ParaBacteroidota	28	Otu1228				1													1																	1
Otu1233	Bacteroidetes	Bacteroidia	Bacteroidales	Tannerellaceae	ParaBacteroidota	26	Otu1233													2
Otu0925	Bacteroidetes	Bacteroidia	Bacteroidales	Tannerellaceae	ParaBacteroidota	24	Otu0925																				1
Otu1150	Bacteroidetes	Bacteroidia	Bacteroidales	Tannerellaceae	ParaBacteroidota	24	Otu1150																																							2			1
Otu1273	Bacteroidetes	Bacteroidia	Bacteroidales	Tannerellaceae	ParaBacteroidota	22	Otu1273																																					1		1
Otu0734	Bacteroidetes	Bacteroidia	Bacteroidales	Tannerellaceae	ParaBacteroidota	21	Otu0734														2			1
Otu1204	Bacteroidetes	Bacteroidia	Bacteroidales	Tannerellaceae	ParaBacteroidota	20	Otu1204																																1			2
Otu1199	Bacteroidetes	Bacteroidia	Bacteroidales	Tannerellaceae	ParaBacteroidota	18	Otu1199
Otu1300	Bacteroidetes	Bacteroidia	Bacteroidales	Tannerellaceae	ParaBacteroidota	16	Otu1300																										1								1	1
Otu1203	Bacteroidetes	Bacteroidia	Bacteroidales	Tannerellaceae	ParaBacteroidota	15	Otu1203			1					3																	2
Otu1257	Bacteroidetes	Bacteroidia	Bacteroidales	Tannerellaceae	ParaBacteroidota	15	Otu1257														1			1			1				1		1
Otu1391	Bacteroidetes	Bacteroidia	Bacteroidales	Tannerellaceae	ParaBacteroidota	15	Otu1391
Otu1094	Bacteroidetes	Bacteroidia	Bacteroidales	Tannerellaceae	ParaBacteroidota	14	Otu1094		1											1			2
Otu1479	Bacteroidetes	Bacteroidia	Bacteroidales	Tannerellaceae	ParaBacteroidota	14	Otu1479																																	2
Otu1394	Bacteroidetes	Bacteroidia	Bacteroidales	Tannerellaceae	ParaBacteroidota	14	Otu1394										1				1				1
Otu1121	Bacteroidetes	Bacteroidia	Bacteroidales	Tannerellaceae	ParaBacteroidota	14	Otu1121
Otu1579	Bacteroidetes	Bacteroidia	Bacteroidales	Tannerellaceae	ParaBacteroidota	14	Otu1579																																			4
Otu1441	Bacteroidetes	Bacteroidia	Bacteroidales	Tannerellaceae	ParaBacteroidota	13	Otu1441
Otu1237	Bacteroidetes	Bacteroidia	Bacteroidales	Tannerellaceae	ParaBacteroidota	13	Otu1237
Otu0973	Bacteroidetes	Bacteroidia	Bacteroidales	Tannerellaceae	ParaBacteroidota	12	Otu0973																							1
Otu1786	Bacteroidetes	Bacteroidia	Bacteroidales	Tannerellaceae	ParaBacteroidota	12	Otu1786																			1	1
Otu1533	Bacteroidetes	Bacteroidia	Bacteroidales	Tannerellaceae	ParaBacteroidota	12	Otu1533
Otu1808	Bacteroidetes	Bacteroidia	Bacteroidales	Tannerellaceae	ParaBacteroidota	12	Otu1808																																1	1
Otu1600	Bacteroidetes	Bacteroidia	Bacteroidales	Tannerellaceae	ParaBacteroidota	11	Otu1600
Otu1299	Bacteroidetes	Bacteroidia	Bacteroidales	Tannerellaceae	ParaBacteroidota	11	Otu1299																															1
Otu1596	Bacteroidetes	Bacteroidia	Bacteroidales	Tannerellaceae	ParaBacteroidota	11	Otu1596							1																													1
Otu1081	Bacteroidetes	Bacteroidia	Bacteroidales	Tannerellaceae	ParaBacteroidota	10	Otu1081			1											1									1
Otu1305	Bacteroidetes	Bacteroidia	Bacteroidales	Tannerellaceae	ParaBacteroidota	10	Otu1305																										1
Otu1527	Bacteroidetes	Bacteroidia	Bacteroidales	Tannerellaceae	ParaBacteroidota	10	Otu1527
Otu0180	Cyanobacteriota	Melainabacteria	Gastranaerophilales	Gastranaerophilales_fa	Gastranaerophilales_ge	78	Otu0180																																						4	1			1
Otu0030	Fusobacteriota	Fusobacteriia	Fusobacteriotales	Fusobacteriotaceae	Fusobacterium	135	Otu0030												384	117	65	22	154	98	171	38	55	67	16	138	74	63	127	80	193
Otu0272	Fusobacteriota	Fusobacteriia	Fusobacteriotales	Fusobacteriotaceae	Fusobacterium	98	Otu0272												5	6	1	1		2	10	4	6	1		3	1	5			1
Otu0420	Fusobacteriota	Fusobacteriia	Fusobacteriotales	Fusobacteriotaceae	Fusobacterium	65	Otu0420													1										1	1	2
Otu0469	Fusobacteriota	Fusobacteriia	Fusobacteriotales	Fusobacteriotaceae	Fusobacterium	60	Otu0469												1	3			1									1	1
Otu0632	Fusobacteriota	Fusobacteriia	Fusobacteriotales	Fusobacteriotaceae	Fusobacterium	23	Otu0632														2						2
Otu0594	Pseudomonadota	GammaProteobacteria	BetaProteobacteriales	Burkholderiaceae	Burkholderiaceae_unclassified	47	Otu0594
Otu0054	Pseudomonadota	GammaProteobacteria	BetaProteobacteriales	Burkholderiaceae	Parasutterella	147	Otu0054																																					163	199	209			229
Otu0865	Pseudomonadota	GammaProteobacteria	BetaProteobacteriales	Burkholderiaceae	Parasutterella	33	Otu0865																																							4
Otu1122	Pseudomonadota	GammaProteobacteria	BetaProteobacteriales	Burkholderiaceae	Parasutterella	29	Otu1122																																										1
Otu1080	Pseudomonadota	GammaProteobacteria	BetaProteobacteriales	Burkholderiaceae	Parasutterella	25	Otu1080																																					3		1			1
Otu1302	Pseudomonadota	GammaProteobacteria	BetaProteobacteriales	Burkholderiaceae	Parasutterella	17	Otu1302																																						1
Otu1769	Pseudomonadota	GammaProteobacteria	BetaProteobacteriales	Burkholderiaceae	Parasutterella	14	Otu1769
Otu1821	Pseudomonadota	GammaProteobacteria	BetaProteobacteriales	Burkholderiaceae	Parasutterella	11	Otu1821																																						1
Otu0034	Pseudomonadota	DeltaProteobacteria	Desulfovibrionales	Desulfovibrionaceae	Bilophila	156	Otu0034																													10	15	105	145			115	85
Otu0070	Pseudomonadota	DeltaProteobacteria	Desulfovibrionales	Desulfovibrionaceae	Bilophila	156	Otu0070																																					81	92	89	31	78	82
Otu0507	Pseudomonadota	DeltaProteobacteria	Desulfovibrionales	Desulfovibrionaceae	Bilophila	74	Otu0507																																						5			1
Otu0911	Pseudomonadota	DeltaProteobacteria	Desulfovibrionales	Desulfovibrionaceae	Bilophila	34	Otu0911
Otu1201	Pseudomonadota	DeltaProteobacteria	Desulfovibrionales	Desulfovibrionaceae	Bilophila	19	Otu1201																																			1
Otu1463	Pseudomonadota	DeltaProteobacteria	Desulfovibrionales	Desulfovibrionaceae	Bilophila	13	Otu1463
Otu2035	Pseudomonadota	DeltaProteobacteria	Desulfovibrionales	Desulfovibrionaceae	Bilophila	12	Otu2035																																1
Otu1219	Pseudomonadota	DeltaProteobacteria	Desulfovibrionales	Desulfovibrionaceae	Bilophila	12	Otu1219																																								1
Otu1439	Pseudomonadota	DeltaProteobacteria	Desulfovibrionales	Desulfovibrionaceae	Bilophila	12	Otu1439
Otu2006	Pseudomonadota	DeltaProteobacteria	Desulfovibrionales	Desulfovibrionaceae	Bilophila	12	Otu2006
Otu1569	Pseudomonadota	DeltaProteobacteria	Desulfovibrionales	Desulfovibrionaceae	Bilophila	11	Otu1569
Otu2428	Pseudomonadota	DeltaProteobacteria	Desulfovibrionales	Desulfovibrionaceae	Bilophila	11	Otu2428
Otu0804	Pseudomonadota	DeltaProteobacteria	Desulfovibrionales	Desulfovibrionaceae	uncultured	24	Otu0804
Otu0476	Pseudomonadota	GammaProteobacteria	Enterobacteriales	Enterobacteriaceae	Enterobacteriaceae_unclassified	30	Otu0476																							2
Otu0479	Pseudomonadota	GammaProteobacteria	Enterobacteriales	Enterobacteriaceae	Enterobacteriaceae_unclassified	25	Otu0479
Otu0707	Pseudomonadota	GammaProteobacteria	Enterobacteriales	Enterobacteriaceae	Enterobacteriaceae_unclassified	22	Otu0707
Otu0915	Pseudomonadota	GammaProteobacteria	Enterobacteriales	Enterobacteriaceae	Enterobacteriaceae_unclassified	14	Otu0915
Otu0041	Pseudomonadota	GammaProteobacteria	Enterobacteriales	Enterobacteriaceae	Enterobacteriaceae_unclassified	11	Otu0041																															9	1		1
Otu0696	Pseudomonadota	GammaProteobacteria	Enterobacteriales	Enterobacteriaceae	Enterobacteriaceae_unclassified	10	Otu0696
Otu1060	Pseudomonadota	GammaProteobacteria	Enterobacteriales	Enterobacteriaceae	Enterobacteriaceae_unclassified	10	Otu1060
Otu1126	Pseudomonadota	GammaProteobacteria	Enterobacteriales	Enterobacteriaceae	Enterobacteriaceae_unclassified	10	Otu1126
Otu0005	Pseudomonadota	GammaProteobacteria	Enterobacteriales	Enterobacteriaceae	Escherichia-Shigella	294	Otu0005	1				1		1	12	3			5	3			30					1		164	132			37	52	1		3	32		1		1	1	1	5	1		4
Otu0850	Pseudomonadota	GammaProteobacteria	Enterobacteriales	Enterobacteriaceae	Escherichia-Shigella	14	Otu0850
Otu0899	Pseudomonadota	GammaProteobacteria	Enterobacteriales	Enterobacteriaceae	Escherichia-Shigella	13	Otu0899
Otu1329	Pseudomonadota	GammaProteobacteria	Enterobacteriales	Enterobacteriaceae	Escherichia-Shigella	12	Otu1329
Otu1502	Pseudomonadota	GammaProteobacteria	Enterobacteriales	Enterobacteriaceae	Escherichia-Shigella	11	Otu1502
Otu1277	Pseudomonadota	GammaProteobacteria	Enterobacteriales	Enterobacteriaceae	Escherichia-Shigella	10	Otu1277
Otu0151	Tenericutes	Mollicutes	Anaeroplasmatales	Anaeroplasmataceae	Anaeroplasma	21	Otu0151							192	3	440	176	416
Otu0011	Verrucomicrobiota	Verrucomicrobiae	Verrucomicrobiales	Akkermansiaceae	Akkermansia	174	Otu0011				2					1		1																				150	37			8	5
Otu0029	Verrucomicrobiota	Verrucomicrobiae	Verrucomicrobiales	Akkermansiaceae	Akkermansia	88	Otu0029																																							1		1	214
Otu0010	Verrucomicrobiota	Verrucomicrobiae	Verrucomicrobiales	Akkermansiaceae	Akkermansia	54	Otu0010		2		1		1	426	218	669	212	497	1		1		1	1		2		2					1
Otu0533	Verrucomicrobiota	Verrucomicrobiae	Verrucomicrobiales	Akkermansiaceae	Akkermansia	54	Otu0533
Otu0680	Verrucomicrobiota	Verrucomicrobiae	Verrucomicrobiales	Akkermansiaceae	Akkermansia	48	Otu0680																															1
Otu0729	Verrucomicrobiota	Verrucomicrobiae	Verrucomicrobiales	Akkermansiaceae	Akkermansia	34	Otu0729
Otu0793	Verrucomicrobiota	Verrucomicrobiae	Verrucomicrobiales	Akkermansiaceae	Akkermansia	34	Otu0793
Otu0843	Verrucomicrobiota	Verrucomicrobiae	Verrucomicrobiales	Akkermansiaceae	Akkermansia	26	Otu0843
Otu0808	Verrucomicrobiota	Verrucomicrobiae	Verrucomicrobiales	Akkermansiaceae	Akkermansia	26	Otu0808
Otu1221	Verrucomicrobiota	Verrucomicrobiae	Verrucomicrobiales	Akkermansiaceae	Akkermansia	20	Otu1221
Otu1062	Verrucomicrobiota	Verrucomicrobiae	Verrucomicrobiales	Akkermansiaceae	Akkermansia	18	Otu1062
Otu1340	Verrucomicrobiota	Verrucomicrobiae	Verrucomicrobiales	Akkermansiaceae	Akkermansia	14	Otu1340
Otu1545	Verrucomicrobiota	Verrucomicrobiae	Verrucomicrobiales	Akkermansiaceae	Akkermansia	14	Otu1545
Otu1120	Verrucomicrobiota	Verrucomicrobiae	Verrucomicrobiales	Akkermansiaceae	Akkermansia	13	Otu1120
Otu1568	Verrucomicrobiota	Verrucomicrobiae	Verrucomicrobiales	Akkermansiaceae	Akkermansia	13	Otu1568
Otu1386	Verrucomicrobiota	Verrucomicrobiae	Verrucomicrobiales	Akkermansiaceae	Akkermansia	13	Otu1386
Otu2066	Verrucomicrobiota	Verrucomicrobiae	Verrucomicrobiales	Akkermansiaceae	Akkermansia	13	Otu2066
Otu1532	Verrucomicrobiota	Verrucomicrobiae	Verrucomicrobiales	Akkermansiaceae	Akkermansia	11	Otu1532
Otu1374	Verrucomicrobiota	Verrucomicrobiae	Verrucomicrobiales	Akkermansiaceae	Akkermansia	10	Otu1374
Otu0492	Verrucomicrobiota	Verrucomicrobiae	Verrucomicrobiales	Akkermansiaceae	Akkermansia	10	Otu0492							2				1
OTUs in fewer than 10 mouse samples
Otu1834	Bacillota	Bacilli	Bacillales	Bacillaceae	Bacillaceae_unclassified	9	Otu1834									1		1
Otu0615	Bacillota	Bacilli	Bacillales	Staphylococcaceae	Jeotgalicoccus	9	Otu0615	2
Otu0893	Bacillota	Bacilli	Bacillales	Staphylococcaceae	Staphylococcus	9	Otu0893													1					1
Otu0327	Bacillota	Clostridia	Clostridiales	Christensenellaceae	Christensenellaceae_R-7_group	9	Otu0327
Otu0480	Bacillota	Clostridia	Clostridiales	Clostridiales_vadinBB60_group	Clostridiales_vadinBB60_group_ge	9	Otu0480	45						67	40		7	4
Otu1901	Bacillota	Clostridia	Clostridiales	Lachnospiraceae	Anaerostipes	9	Otu1901
Otu1643	Bacillota	Clostridia	Clostridiales	Lachnospiraceae	Blautia	9	Otu1643
Otu1446	Bacillota	Clostridia	Clostridiales	Lachnospiraceae	Eisenbergiella	9	Otu1446
Otu1755	Bacillota	Clostridia	Clostridiales	Lachnospiraceae	Hungatella	9	Otu1755
Otu1827	Bacillota	Clostridia	Clostridiales	Lachnospiraceae	Hungatella	9	Otu1827
Otu2274	Bacillota	Clostridia	Clostridiales	Lachnospiraceae	Hungatella	9	Otu2274
Otu2070	Bacillota	Clostridia	Clostridiales	Lachnospiraceae	Lachnoclostridium	9	Otu2070																		1
Otu1264	Bacillota	Clostridia	Clostridiales	Lachnospiraceae	Lachnospiraceae_ge	9	Otu1264																																								1
Otu1053	Bacillota	Clostridia	Clostridiales	Lachnospiraceae	Lachnospiraceae_NK4A136_group	9	Otu1053											1
Otu1806	Bacillota	Clostridia	Clostridiales	Lachnospiraceae	Lachnospiraceae_NK4A136_group	9	Otu1806
Otu2234	Bacillota	Clostridia	Clostridiales	Lachnospiraceae	Lachnospiraceae_NK4A136_group	9	Otu2234
Otu1770	Bacillota	Clostridia	Clostridiales	Lachnospiraceae	Lachnospiraceae_UCG-010	9	Otu1770
Otu2199	Bacillota	Clostridia	Clostridiales	Lachnospiraceae	Lachnospiraceae_UCG-010	9	Otu2199
Otu0651	Bacillota	Clostridia	Clostridiales	Lachnospiraceae	Lachnospiraceae_unclassified	9	Otu0651							1	3			2
Otu0962	Bacillota	Clostridia	Clostridiales	Lachnospiraceae	Lachnospiraceae_unclassified	9	Otu0962
Otu1415	Bacillota	Clostridia	Clostridiales	Lachnospiraceae	Lachnospiraceae_unclassified	9	Otu1415
Otu2320	Bacillota	Clostridia	Clostridiales	Lachnospiraceae	Lachnospiraceae_unclassified	9	Otu2320
Otu2242	Bacillota	Clostridia	Clostridiales	Lachnospiraceae	Lachnospiraceae_unclassified	9	Otu2242																															1
Otu2832	Bacillota	Clostridia	Clostridiales	Lachnospiraceae	Lachnospiraceae_unclassified	9	Otu2832																																						1
Otu2175	Bacillota	Clostridia	Clostridiales	Lachnospiraceae	Lachnospiraceae_unclassified	9	Otu2175																																						1		1
Otu2225	Bacillota	Clostridia	Clostridiales	Lachnospiraceae	Lachnospiraceae_unclassified	9	Otu2225																					1				1
Otu0461	Bacillota	Clostridia	Clostridiales	Lachnospiraceae	Marvinbryantia	9	Otu0461																																						1		209	169
Otu1903	Bacillota	Clostridia	Clostridiales	Lachnospiraceae	Sellimonas	9	Otu1903
Otu0757	Bacillota	Clostridia	Clostridiales	Ruminococcaceae	Anaerotruncus	9	Otu0757
Otu1885	Bacillota	Clostridia	Clostridiales	Ruminococcaceae	Intestinimonas	9	Otu1885
Otu1957	Bacillota	Clostridia	Clostridiales	Ruminococcaceae	Oscillibacter	9	Otu1957	1	3			1	1	3
Otu1899	Bacillota	Clostridia	Clostridiales	Ruminococcaceae	Ruminiclostridium_5	9	Otu1899
Otu1753	Bacillota	Clostridia	Clostridiales	Ruminococcaceae	Ruminiclostridium_5	9	Otu1753
Otu2377	Bacillota	Clostridia	Clostridiales	Ruminococcaceae	Ruminiclostridium_5	9	Otu2377
Otu0822	Bacillota	Clostridia	Clostridiales	Ruminococcaceae	Ruminococcaceae_ge	9	Otu0822										2
Otu1288	Bacillota	Clostridia	Clostridiales	Ruminococcaceae	Ruminococcaceae_unclassified	9	Otu1288							3	2	1		1
Otu2486	Bacillota	Clostridia	Clostridiales	Ruminococcaceae	Ruminococcaceae_unclassified	9	Otu2486
Otu2561	Bacillota	Clostridia	Clostridiales	Ruminococcaceae	Ruminococcaceae_unclassified	9	Otu2561
Otu1648	Bacillota	Erysipelotrichia	Erysipelotrichales	Erysipelotrichaceae	Erysipelatoclostridium	9	Otu1648																	1					1			1
Otu1614	Bacillota	Erysipelotrichia	Erysipelotrichales	Erysipelotrichaceae	Erysipelatoclostridium	9	Otu1614
Otu2073	Bacillota	Negativicutes	Selenomonadales	Acidaminococcaceae	Phascolarctobacterium	9	Otu2073												1	2
Otu0516	Bacteroidetes	Bacteroidia	Bacteroidales	Bacteroidaceae	Bacteroidota	9	Otu0516
Otu1562	Bacteroidetes	Bacteroidia	Bacteroidales	Bacteroidaceae	Bacteroidota	9	Otu1562																																							1
Otu0986	Bacteroidetes	Bacteroidia	Bacteroidales	Bacteroidaceae	Bacteroidota	9	Otu0986					1
Otu1250	Bacteroidetes	Bacteroidia	Bacteroidales	Bacteroidaceae	Bacteroidota	9	Otu1250																								1
Otu2295	Bacteroidetes	Bacteroidia	Bacteroidales	Bacteroidaceae	Bacteroidota	9	Otu2295
Otu1611	Bacteroidetes	Bacteroidia	Bacteroidales	Bacteroidaceae	Bacteroidota	9	Otu1611																				2
Otu2277	Bacteroidetes	Bacteroidia	Bacteroidales	Bacteroidaceae	Bacteroidota	9	Otu2277																	1			1
Otu1680	Bacteroidetes	Bacteroidia	Bacteroidales	Bacteroidaceae	Bacteroidota	9	Otu1680																														1
Otu1782	Bacteroidetes	Bacteroidia	Bacteroidales	Bacteroidaceae	Bacteroidota	9	Otu1782
Otu2318	Bacteroidetes	Bacteroidia	Bacteroidales	Bacteroidaceae	Bacteroidota	9	Otu2318
Otu1952	Bacteroidetes	Bacteroidia	Bacteroidales	Bacteroidaceae	Bacteroidota	9	Otu1952
Otu1888	Bacteroidetes	Bacteroidia	Bacteroidales	Bacteroidaceae	Bacteroidota	9	Otu1888
Otu2092	Bacteroidetes	Bacteroidia	Bacteroidales	Bacteroidaceae	Bacteroidota	9	Otu2092
Otu1517	Bacteroidetes	Bacteroidia	Bacteroidales	Bacteroidales_unclassified	Bacteroidales_unclassified	9	Otu1517
Otu2049	Bacteroidetes	Bacteroidia	Bacteroidales	Bacteroidales_unclassified	Bacteroidales_unclassified	9	Otu2049
Otu2041	Bacteroidetes	Bacteroidia	Bacteroidales	Bacteroidales_unclassified	Bacteroidales_unclassified	9	Otu2041																																							1
Otu1570	Bacteroidetes	Bacteroidia	Bacteroidales	Muribaculaceae	Muribaculaceae_ge	9	Otu1570
Otu1646	Bacteroidetes	Bacteroidia	Bacteroidales	Muribaculaceae	Muribaculaceae_ge	9	Otu1646
Otu2515	Bacteroidetes	Bacteroidia	Bacteroidales	Muribaculaceae	Muribaculaceae_ge	9	Otu2515																																				1
Otu1621	Bacteroidetes	Bacteroidia	Bacteroidales	Muribaculaceae	Muribaculaceae_ge	9	Otu1621	2				2	4
Otu2382	Bacteroidetes	Bacteroidia	Bacteroidales	Muribaculaceae	Muribaculaceae_ge	9	Otu2382										1
Otu1468	Bacteroidetes	Bacteroidia	Bacteroidales	Muribaculaceae	Muribaculaceae_ge	9	Otu1468	1	2		1	1	1
Otu2262	Bacteroidetes	Bacteroidia	Bacteroidales	Muribaculaceae	Muribaculaceae_ge	9	Otu2262
Otu2173	Bacteroidetes	Bacteroidia	Bacteroidales	Muribaculaceae	Muribaculaceae_ge	9	Otu2173																															2
Otu2663	Bacteroidetes	Bacteroidia	Bacteroidales	Muribaculaceae	Muribaculum	9	Otu2663																														1
Otu1457	Bacteroidetes	Bacteroidia	Bacteroidales	Rikenellaceae	Alistipes	9	Otu1457
Otu1860	Bacteroidetes	Bacteroidia	Bacteroidales	Rikenellaceae	Alistipes	9	Otu1860
Otu1862	Bacteroidetes	Bacteroidia	Bacteroidales	Rikenellaceae	Alistipes	9	Otu1862		1	2
Otu1443	Bacteroidetes	Bacteroidia	Bacteroidales	Rikenellaceae	Alistipes	9	Otu1443
Otu1858	Bacteroidetes	Bacteroidia	Bacteroidales	Tannerellaceae	ParaBacteroidota	9	Otu1858
Otu1281	Bacteroidetes	Bacteroidia	Bacteroidales	Tannerellaceae	ParaBacteroidota	9	Otu1281																				1						1
Otu1556	Bacteroidetes	Bacteroidia	Bacteroidales	Tannerellaceae	ParaBacteroidota	9	Otu1556														1			1
Otu2185	Bacteroidetes	Bacteroidia	Bacteroidales	Tannerellaceae	ParaBacteroidota	9	Otu2185
Otu2233	Bacteroidetes	Bacteroidia	Bacteroidales	Tannerellaceae	ParaBacteroidota	9	Otu2233
Otu1564	Bacillota	Clostridia	Clostridiales	Clostridiales_unclassified	Clostridiales_unclassified	8	Otu1564
Otu1975	Bacillota	Clostridia	Clostridiales	Lachnospiraceae	Blautia	8	Otu1975
Otu1602	Bacillota	Clostridia	Clostridiales	Lachnospiraceae	Blautia	8	Otu1602
Otu1540	Bacillota	Clostridia	Clostridiales	Lachnospiraceae	Eisenbergiella	8	Otu1540
Otu2029	Bacillota	Clostridia	Clostridiales	Lachnospiraceae	Hungatella	8	Otu2029																							1
Otu2640	Bacillota	Clostridia	Clostridiales	Lachnospiraceae	Hungatella	8	Otu2640																					1			1	1									1
Otu2367	Bacillota	Clostridia	Clostridiales	Lachnospiraceae	Hungatella	8	Otu2367																		1
Otu2145	Bacillota	Clostridia	Clostridiales	Lachnospiraceae	Hungatella	8	Otu2145																															1
Otu1124	Bacillota	Clostridia	Clostridiales	Lachnospiraceae	Lachnoclostridium	8	Otu1124																																			1			1	2
Otu0760	Bacillota	Clostridia	Clostridiales	Lachnospiraceae	Lachnospiraceae_NK4A136_group	8	Otu0760							1
Otu0179	Bacillota	Clostridia	Clostridiales	Lachnospiraceae	Lachnospiraceae_NK4A136_group	8	Otu0179									136	28	116
Otu1496	Bacillota	Clostridia	Clostridiales	Lachnospiraceae	Lachnospiraceae_NK4A136_group	8	Otu1496										1
Otu1612	Bacillota	Clostridia	Clostridiales	Lachnospiraceae	Lachnospiraceae_UCG-001	8	Otu1612
Otu1581	Bacillota	Clostridia	Clostridiales	Lachnospiraceae	Lachnospiraceae_UCG-001	8	Otu1581
Otu2750	Bacillota	Clostridia	Clostridiales	Lachnospiraceae	Lachnospiraceae_UCG-010	8	Otu2750																																							1		1
Otu0990	Bacillota	Clostridia	Clostridiales	Lachnospiraceae	Lachnospiraceae_unclassified	8	Otu0990
Otu0794	Bacillota	Clostridia	Clostridiales	Lachnospiraceae	Lachnospiraceae_unclassified	8	Otu0794
Otu1357	Bacillota	Clostridia	Clostridiales	Lachnospiraceae	Lachnospiraceae_unclassified	8	Otu1357																																					1
Otu0963	Bacillota	Clostridia	Clostridiales	Lachnospiraceae	Lachnospiraceae_unclassified	8	Otu0963					1
Otu1520	Bacillota	Clostridia	Clostridiales	Lachnospiraceae	Lachnospiraceae_unclassified	8	Otu1520																																									1
Otu0913	Bacillota	Clostridia	Clostridiales	Lachnospiraceae	Lachnospiraceae_unclassified	8	Otu0913
Otu1322	Bacillota	Clostridia	Clostridiales	Lachnospiraceae	Lachnospiraceae_unclassified	8	Otu1322	1					2
Otu1054	Bacillota	Clostridia	Clostridiales	Lachnospiraceae	Lachnospiraceae_unclassified	8	Otu1054		1	1	1
Otu1107	Bacillota	Clostridia	Clostridiales	Lachnospiraceae	Lachnospiraceae_unclassified	8	Otu1107
Otu1047	Bacillota	Clostridia	Clostridiales	Lachnospiraceae	Lachnospiraceae_unclassified	8	Otu1047
Otu2210	Bacillota	Clostridia	Clostridiales	Lachnospiraceae	Lachnospiraceae_unclassified	8	Otu2210																																						1
Otu2100	Bacillota	Clostridia	Clostridiales	Lachnospiraceae	Lachnospiraceae_unclassified	8	Otu2100
Otu2554	Bacillota	Clostridia	Clostridiales	Lachnospiraceae	Lachnospiraceae_unclassified	8	Otu2554																																										2
Otu3168	Bacillota	Clostridia	Clostridiales	Lachnospiraceae	Lachnospiraceae_unclassified	8	Otu3168
Otu2207	Bacillota	Clostridia	Clostridiales	Lachnospiraceae	Lachnospiraceae_unclassified	8	Otu2207
Otu1911	Bacillota	Clostridia	Clostridiales	Lachnospiraceae	Lachnospiraceae_unclassified	8	Otu1911																																			4
Otu2664	Bacillota	Clostridia	Clostridiales	Lachnospiraceae	Lachnospiraceae_unclassified	8	Otu2664
Otu0277	Bacillota	Clostridia	Clostridiales	Lachnospiraceae	Roseburia	8	Otu0277
Otu1662	Bacillota	Clostridia	Clostridiales	Lachnospiraceae	uncultured	8	Otu1662							1			1
Otu0815	Bacillota	Clostridia	Clostridiales	Ruminococcaceae	Anaerotruncus	8	Otu0815
Otu0629	Bacillota	Clostridia	Clostridiales	Ruminococcaceae	Negativibacillus	8	Otu0629
Otu0783	Bacillota	Clostridia	Clostridiales	Ruminococcaceae	Ruminiclostridium_5	8	Otu0783									1
Otu1730	Bacillota	Clostridia	Clostridiales	Ruminococcaceae	Ruminococcaceae_UCG-014	8	Otu1730
Otu1361	Bacillota	Clostridia	Clostridiales	Ruminococcaceae	Ruminococcaceae_unclassified	8	Otu1361
Otu1955	Bacillota	Clostridia	Clostridiales	Ruminococcaceae	Subdoligranulum	8	Otu1955
Otu2353	Bacillota	Erysipelotrichia	Erysipelotrichales	Erysipelotrichaceae	Dielma	8	Otu2353
Otu1475	Bacillota	Erysipelotrichia	Erysipelotrichales	Erysipelotrichaceae	Erysipelatoclostridium	8	Otu1475
Otu2172	Bacillota	Erysipelotrichia	Erysipelotrichales	Erysipelotrichaceae	Erysipelotrichaceae_ge	8	Otu2172
Otu0506	Bacillota	Erysipelotrichia	Erysipelotrichales	Erysipelotrichaceae	Faecalibaculum	8	Otu0506
Otu1699	Bacillota	Erysipelotrichia	Erysipelotrichales	Erysipelotrichaceae	Faecalitalea	8	Otu1699
Otu0863	Bacillota	Erysipelotrichia	Erysipelotrichales	Erysipelotrichaceae	Holdemania	8	Otu0863
Otu0792	Bacteroidetes	Bacteroidia	Bacteroidales	Bacteroidaceae	Bacteroidota	8	Otu0792																									1
Otu2557	Bacteroidetes	Bacteroidia	Bacteroidales	Bacteroidaceae	Bacteroidota	8	Otu2557
Otu2021	Bacteroidetes	Bacteroidia	Bacteroidales	Bacteroidaceae	Bacteroidota	8	Otu2021																							1		2
Otu0814	Bacteroidetes	Bacteroidia	Bacteroidales	Bacteroidaceae	Bacteroidota	8	Otu0814
Otu0953	Bacteroidetes	Bacteroidia	Bacteroidales	Bacteroidaceae	Bacteroidota	8	Otu0953													1			1							1
Otu1396	Bacteroidetes	Bacteroidia	Bacteroidales	Bacteroidaceae	Bacteroidota	8	Otu1396													1										1
Otu1741	Bacteroidetes	Bacteroidia	Bacteroidales	Bacteroidaceae	Bacteroidota	8	Otu1741
Otu1676	Bacteroidetes	Bacteroidia	Bacteroidales	Bacteroidaceae	Bacteroidota	8	Otu1676
Otu1721	Bacteroidetes	Bacteroidia	Bacteroidales	Bacteroidaceae	Bacteroidota	8	Otu1721
Otu1915	Bacteroidetes	Bacteroidia	Bacteroidales	Bacteroidaceae	Bacteroidota	8	Otu1915																																								1
Otu2205	Bacteroidetes	Bacteroidia	Bacteroidales	Bacteroidaceae	Bacteroidota	8	Otu2205																																		1
Otu1992	Bacteroidetes	Bacteroidia	Bacteroidales	Bacteroidaceae	Bacteroidota	8	Otu1992																		1
Otu2644	Bacteroidetes	Bacteroidia	Bacteroidales	Bacteroidaceae	Bacteroidota	8	Otu2644
Otu3088	Bacteroidetes	Bacteroidia	Bacteroidales	Bacteroidaceae	Bacteroidota	8	Otu3088														1											1
Otu2941	Bacteroidetes	Bacteroidia	Bacteroidales	Bacteroidaceae	Bacteroidota	8	Otu2941
Otu1483	Bacteroidetes	Bacteroidia	Bacteroidales	Bacteroidales_unclassified	Bacteroidales_unclassified	8	Otu1483																																						1		2	1
Otu1960	Bacteroidetes	Bacteroidia	Bacteroidales	Bacteroidales_unclassified	Bacteroidales_unclassified	8	Otu1960																																								1
Otu1670	Bacteroidetes	Bacteroidia	Bacteroidales	Bacteroidales_unclassified	Bacteroidales_unclassified	8	Otu1670
Otu2570	Bacteroidetes	Bacteroidia	Bacteroidales	Bacteroidales_unclassified	Bacteroidales_unclassified	8	Otu2570
Otu1752	Bacteroidetes	Bacteroidia	Bacteroidales	Muribaculaceae	Muribaculaceae_ge	8	Otu1752
Otu1980	Bacteroidetes	Bacteroidia	Bacteroidales	Muribaculaceae	Muribaculaceae_ge	8	Otu1980										3
Otu2343	Bacteroidetes	Bacteroidia	Bacteroidales	Muribaculaceae	Muribaculaceae_ge	8	Otu2343
Otu2555	Bacteroidetes	Bacteroidia	Bacteroidales	Muribaculaceae	Muribaculaceae_ge	8	Otu2555
Otu2438	Bacteroidetes	Bacteroidia	Bacteroidales	Muribaculaceae	Muribaculaceae_ge	8	Otu2438
Otu2587	Bacteroidetes	Bacteroidia	Bacteroidales	Muribaculaceae	Muribaculaceae_ge	8	Otu2587	1				1
Otu1841	Bacteroidetes	Bacteroidia	Bacteroidales	Muribaculaceae	Muribaculaceae_ge	8	Otu1841								1		2
Otu2149	Bacteroidetes	Bacteroidia	Bacteroidales	Muribaculaceae	Muribaculaceae_ge	8	Otu2149
Otu1939	Bacteroidetes	Bacteroidia	Bacteroidales	Muribaculaceae	Muribaculaceae_ge	8	Otu1939																															1				2
Otu1890	Bacteroidetes	Bacteroidia	Bacteroidales	Muribaculaceae	Muribaculaceae_ge	8	Otu1890
Otu2974	Bacteroidetes	Bacteroidia	Bacteroidales	Muribaculaceae	Muribaculaceae_ge	8	Otu2974
Otu2151	Bacteroidetes	Bacteroidia	Bacteroidales	Muribaculaceae	Muribaculaceae_ge	8	Otu2151
Otu2269	Bacteroidetes	Bacteroidia	Bacteroidales	Muribaculaceae	Muribaculaceae_ge	8	Otu2269
Otu2468	Bacteroidetes	Bacteroidia	Bacteroidales	Muribaculaceae	Muribaculaceae_ge	8	Otu2468
Otu2731	Bacteroidetes	Bacteroidia	Bacteroidales	Muribaculaceae	Muribaculaceae_ge	8	Otu2731	1	1	1		1	1
Otu1651	Bacteroidetes	Bacteroidia	Bacteroidales	Muribaculaceae	Muribaculaceae_ge	8	Otu1651	1		6		7	1
Otu1378	Bacteroidetes	Bacteroidia	Bacteroidales	Muribaculaceae	Muribaculaceae_ge	8	Otu1378																																			4	3
Otu2452	Bacteroidetes	Bacteroidia	Bacteroidales	Muribaculaceae	Muribaculaceae_ge	8	Otu2452																																			1
Otu3960	Bacteroidetes	Bacteroidia	Bacteroidales	Muribaculaceae	Muribaculaceae_ge	8	Otu3960
Otu2056	Bacteroidetes	Bacteroidia	Bacteroidales	Rikenellaceae	Alistipes	8	Otu2056																																						1	1
Otu2026	Bacteroidetes	Bacteroidia	Bacteroidales	Rikenellaceae	Alistipes	8	Otu2026
Otu1599	Bacteroidetes	Bacteroidia	Bacteroidales	Tannerellaceae	ParaBacteroidota	8	Otu1599
Otu1327	Bacteroidetes	Bacteroidia	Bacteroidales	Tannerellaceae	ParaBacteroidota	8	Otu1327														3				1						1
Otu1598	Bacteroidetes	Bacteroidia	Bacteroidales	Tannerellaceae	ParaBacteroidota	8	Otu1598			1														1
Otu1780	Bacteroidetes	Bacteroidia	Bacteroidales	Tannerellaceae	ParaBacteroidota	8	Otu1780
Otu2107	Bacteroidetes	Bacteroidia	Bacteroidales	Tannerellaceae	ParaBacteroidota	8	Otu2107
Otu2118	Bacteroidetes	Bacteroidia	Bacteroidales	Tannerellaceae	ParaBacteroidota	8	Otu2118
Otu2216	Bacteroidetes	Bacteroidia	Bacteroidales	Tannerellaceae	ParaBacteroidota	8	Otu2216
Otu2160	Fusobacteriota	Fusobacteriia	Fusobacteriotales	Fusobacteriotaceae	Fusobacterium	8	Otu2160
Otu2598	Pseudomonadota	GammaProteobacteria	BetaProteobacteriales	Burkholderiaceae	Parasutterella	8	Otu2598
Otu1928	Pseudomonadota	GammaProteobacteria	Pseudomonadales	Moraxellaceae	Acinetobacter	8	Otu1928
Otu0706	Tenericutes	Mollicutes	Mollicutes_RF39	Mollicutes_RF39_fa	Mollicutes_RF39_ge	8	Otu0706
Otu2506	Actinomycetota	Coriobacteriia	Coriobacteriales	Eggerthellaceae	Enterorhabdus	7	Otu2506
Otu0413	Bacillota	Clostridia	Clostridiales	Christensenellaceae	Christensenellaceae_R-7_group	7	Otu0413
Otu2424	Bacillota	Clostridia	Clostridiales	Christensenellaceae	Christensenellaceae_R-7_group	7	Otu2424
Otu1370	Bacillota	Clostridia	Clostridiales	Clostridiales_unclassified	Clostridiales_unclassified	7	Otu1370
Otu2671	Bacillota	Clostridia	Clostridiales	Clostridiales_vadinBB60_group	Clostridiales_vadinBB60_group_ge	7	Otu2671
Otu0403	Bacillota	Clostridia	Clostridiales	Family_XIII	Family_XIII_AD3011_group	7	Otu0403
Otu2091	Bacillota	Clostridia	Clostridiales	Family_XIII	Family_XIII_ge	7	Otu2091							1
Otu1430	Bacillota	Clostridia	Clostridiales	Lachnospiraceae	A2	7	Otu1430																															3
Otu1787	Bacillota	Clostridia	Clostridiales	Lachnospiraceae	Blautia	7	Otu1787
Otu1703	Bacillota	Clostridia	Clostridiales	Lachnospiraceae	Blautia	7	Otu1703
Otu2435	Bacillota	Clostridia	Clostridiales	Lachnospiraceae	Eisenbergiella	7	Otu2435
Otu2359	Bacillota	Clostridia	Clostridiales	Lachnospiraceae	Eisenbergiella	7	Otu2359
Otu2209	Bacillota	Clostridia	Clostridiales	Lachnospiraceae	Eisenbergiella	7	Otu2209															2
Otu2756	Bacillota	Clostridia	Clostridiales	Lachnospiraceae	Eisenbergiella	7	Otu2756														1				1
Otu2079	Bacillota	Clostridia	Clostridiales	Lachnospiraceae	GCA-900066575	7	Otu2079
Otu2297	Bacillota	Clostridia	Clostridiales	Lachnospiraceae	Hungatella	7	Otu2297																								1
Otu1840	Bacillota	Clostridia	Clostridiales	Lachnospiraceae	Hungatella	7	Otu1840
Otu2069	Bacillota	Clostridia	Clostridiales	Lachnospiraceae	Hungatella	7	Otu2069															1
Otu2236	Bacillota	Clostridia	Clostridiales	Lachnospiraceae	Hungatella	7	Otu2236
Otu1283	Bacillota	Clostridia	Clostridiales	Lachnospiraceae	Lachnoclostridium	7	Otu1283																													1
Otu1387	Bacillota	Clostridia	Clostridiales	Lachnospiraceae	Lachnoclostridium	7	Otu1387
Otu1425	Bacillota	Clostridia	Clostridiales	Lachnospiraceae	Lachnospiraceae_FCS020_group	7	Otu1425	10		9
Otu1642	Bacillota	Clostridia	Clostridiales	Lachnospiraceae	Lachnospiraceae_ge	7	Otu1642
Otu1182	Bacillota	Clostridia	Clostridiales	Lachnospiraceae	Lachnospiraceae_NK4A136_group	7	Otu1182
Otu1037	Bacillota	Clostridia	Clostridiales	Lachnospiraceae	Lachnospiraceae_NK4A136_group	7	Otu1037
Otu2348	Bacillota	Clostridia	Clostridiales	Lachnospiraceae	Lachnospiraceae_NK4A136_group	7	Otu2348
Otu3408	Bacillota	Clostridia	Clostridiales	Lachnospiraceae	Lachnospiraceae_NK4A136_group	7	Otu3408																																						1	1			1
Otu0943	Bacillota	Clostridia	Clostridiales	Lachnospiraceae	Lachnospiraceae_UCG-001	7	Otu0943
Otu2538	Bacillota	Clostridia	Clostridiales	Lachnospiraceae	Lachnospiraceae_unclassified	7	Otu2538
Otu2641	Bacillota	Clostridia	Clostridiales	Lachnospiraceae	Lachnospiraceae_unclassified	7	Otu2641
Otu1426	Bacillota	Clostridia	Clostridiales	Lachnospiraceae	Lachnospiraceae_unclassified	7	Otu1426
Otu2801	Bacillota	Clostridia	Clostridiales	Lachnospiraceae	Lachnospiraceae_unclassified	7	Otu2801												2													1
Otu1220	Bacillota	Clostridia	Clostridiales	Lachnospiraceae	Lachnospiraceae_unclassified	7	Otu1220
Otu0613	Bacillota	Clostridia	Clostridiales	Lachnospiraceae	Lachnospiraceae_unclassified	7	Otu0613
Otu0984	Bacillota	Clostridia	Clostridiales	Lachnospiraceae	Lachnospiraceae_unclassified	7	Otu0984
Otu1637	Bacillota	Clostridia	Clostridiales	Lachnospiraceae	Lachnospiraceae_unclassified	7	Otu1637
Otu1149	Bacillota	Clostridia	Clostridiales	Lachnospiraceae	Lachnospiraceae_unclassified	7	Otu1149			1	2
Otu1875	Bacillota	Clostridia	Clostridiales	Lachnospiraceae	Lachnospiraceae_unclassified	7	Otu1875
Otu2067	Bacillota	Clostridia	Clostridiales	Lachnospiraceae	Lachnospiraceae_unclassified	7	Otu2067
Otu2155	Bacillota	Clostridia	Clostridiales	Lachnospiraceae	Lachnospiraceae_unclassified	7	Otu2155
Otu2398	Bacillota	Clostridia	Clostridiales	Lachnospiraceae	Lachnospiraceae_unclassified	7	Otu2398
Otu2289	Bacillota	Clostridia	Clostridiales	Lachnospiraceae	Lachnospiraceae_unclassified	7	Otu2289
Otu2427	Bacillota	Clostridia	Clostridiales	Lachnospiraceae	Lachnospiraceae_unclassified	7	Otu2427
Otu2531	Bacillota	Clostridia	Clostridiales	Lachnospiraceae	Lachnospiraceae_unclassified	7	Otu2531
Otu3133	Bacillota	Clostridia	Clostridiales	Lachnospiraceae	Lachnospiraceae_unclassified	7	Otu3133																																				1
Otu2376	Bacillota	Clostridia	Clostridiales	Lachnospiraceae	Lachnospiraceae_unclassified	7	Otu2376
Otu3129	Bacillota	Clostridia	Clostridiales	Lachnospiraceae	Lachnospiraceae_unclassified	7	Otu3129
Otu0699	Bacillota	Clostridia	Clostridiales	Lachnospiraceae	Roseburia	7	Otu0699
Otu0460	Bacillota	Clostridia	Clostridiales	Lachnospiraceae	uncultured	7	Otu0460
Otu0888	Bacillota	Clostridia	Clostridiales	Lachnospiraceae	uncultured	7	Otu0888									3	1	2
Otu0433	Bacillota	Clostridia	Clostridiales	Lachnospiraceae	uncultured	7	Otu0433
Otu3270	Bacillota	Clostridia	Clostridiales	Ruminococcaceae	Anaerofilum	7	Otu3270
Otu1434	Bacillota	Clostridia	Clostridiales	Ruminococcaceae	Flavonifractor	7	Otu1434																																						1
Otu1258	Bacillota	Clostridia	Clostridiales	Ruminococcaceae	Harryflintia	7	Otu1258	2		3	1				1		1	1
Otu2060	Bacillota	Clostridia	Clostridiales	Ruminococcaceae	Ruminiclostridium	7	Otu2060
Otu2057	Bacillota	Clostridia	Clostridiales	Ruminococcaceae	Ruminiclostridium_5	7	Otu2057
Otu1932	Bacillota	Clostridia	Clostridiales	Ruminococcaceae	Ruminiclostridium_5	7	Otu1932
Otu1006	Bacillota	Clostridia	Clostridiales	Ruminococcaceae	Ruminiclostridium_9	7	Otu1006					1
Otu0612	Bacillota	Clostridia	Clostridiales	Ruminococcaceae	Ruminiclostridium_9	7	Otu0612
Otu2106	Bacillota	Clostridia	Clostridiales	Ruminococcaceae	Ruminococcaceae_unclassified	7	Otu2106
Otu2432	Bacillota	Clostridia	Clostridiales	Ruminococcaceae	Ruminococcaceae_unclassified	7	Otu2432
Otu1343	Bacillota	Erysipelotrichia	Erysipelotrichales	Erysipelotrichaceae	Dielma	7	Otu1343
Otu0969	Bacillota	Erysipelotrichia	Erysipelotrichales	Erysipelotrichaceae	Erysipelatoclostridium	7	Otu0969
Otu2058	Bacillota	Erysipelotrichia	Erysipelotrichales	Erysipelotrichaceae	Erysipelatoclostridium	7	Otu2058																										1
Otu2621	Bacillota	Erysipelotrichia	Erysipelotrichales	Erysipelotrichaceae	Erysipelatoclostridium	7	Otu2621
Otu2624	Bacillota	Erysipelotrichia	Erysipelotrichales	Erysipelotrichaceae	Erysipelotrichaceae_ge	7	Otu2624																	1
Otu2397	Bacillota	Erysipelotrichia	Erysipelotrichales	Erysipelotrichaceae	Erysipelotrichaceae_ge	7	Otu2397
Otu0481	Bacillota	Erysipelotrichia	Erysipelotrichales	Erysipelotrichaceae	Faecalibaculum	7	Otu0481									1	2
Otu1306	Bacillota	Erysipelotrichia	Erysipelotrichales	Erysipelotrichaceae	Holdemania	7	Otu1306			3																1
Otu2032	Bacillota	Erysipelotrichia	Erysipelotrichales	Erysipelotrichaceae	Holdemania	7	Otu2032
Otu0774	Bacillota	Bacilli	Lactobacillales	Carnobacteriaceae	Atopostipes	7	Otu0774	1			1
Otu1656	Bacillota	Bacilli	Lactobacillales	Enterococcaceae	Enterococcaceae_unclassified	7	Otu1656	1				3
Otu2529	Bacillota	Negativicutes	Selenomonadales	Acidaminococcaceae	Phascolarctobacterium	7	Otu2529																	1
Otu1811	Bacteroidetes	Bacteroidia	Bacteroidales	Bacteroidaceae	Bacteroidota	7	Otu1811			1			1
Otu1139	Bacteroidetes	Bacteroidia	Bacteroidales	Bacteroidaceae	Bacteroidota	7	Otu1139																												1
Otu1248	Bacteroidetes	Bacteroidia	Bacteroidales	Bacteroidaceae	Bacteroidota	7	Otu1248						2												1						2
Otu1623	Bacteroidetes	Bacteroidia	Bacteroidales	Bacteroidaceae	Bacteroidota	7	Otu1623
Otu2516	Bacteroidetes	Bacteroidia	Bacteroidales	Bacteroidaceae	Bacteroidota	7	Otu2516
Otu2503	Bacteroidetes	Bacteroidia	Bacteroidales	Bacteroidaceae	Bacteroidota	7	Otu2503
Otu1578	Bacteroidetes	Bacteroidia	Bacteroidales	Bacteroidaceae	Bacteroidota	7	Otu1578																		1
Otu1181	Bacteroidetes	Bacteroidia	Bacteroidales	Bacteroidaceae	Bacteroidota	7	Otu1181													1
Otu2433	Bacteroidetes	Bacteroidia	Bacteroidales	Bacteroidaceae	Bacteroidota	7	Otu2433
Otu1173	Bacteroidetes	Bacteroidia	Bacteroidales	Bacteroidaceae	Bacteroidota	7	Otu1173			1																								2
Otu1529	Bacteroidetes	Bacteroidia	Bacteroidales	Bacteroidaceae	Bacteroidota	7	Otu1529
Otu1603	Bacteroidetes	Bacteroidia	Bacteroidales	Bacteroidaceae	Bacteroidota	7	Otu1603
Otu2034	Bacteroidetes	Bacteroidia	Bacteroidales	Bacteroidaceae	Bacteroidota	7	Otu2034
Otu2415	Bacteroidetes	Bacteroidia	Bacteroidales	Bacteroidaceae	Bacteroidota	7	Otu2415
Otu2133	Bacteroidetes	Bacteroidia	Bacteroidales	Bacteroidaceae	Bacteroidota	7	Otu2133
Otu2249	Bacteroidetes	Bacteroidia	Bacteroidales	Bacteroidaceae	Bacteroidota	7	Otu2249
Otu2380	Bacteroidetes	Bacteroidia	Bacteroidales	Bacteroidaceae	Bacteroidota	7	Otu2380
Otu3119	Bacteroidetes	Bacteroidia	Bacteroidales	Bacteroidaceae	Bacteroidota	7	Otu3119																																						1
Otu2446	Bacteroidetes	Bacteroidia	Bacteroidales	Bacteroidaceae	Bacteroidota	7	Otu2446																																			1
Otu2582	Bacteroidetes	Bacteroidia	Bacteroidales	Bacteroidaceae	Bacteroidota	7	Otu2582															1									1	1
Otu3233	Bacteroidetes	Bacteroidia	Bacteroidales	Bacteroidaceae	Bacteroidota	7	Otu3233																																							2	1
Otu1951	Bacteroidetes	Bacteroidia	Bacteroidales	Bacteroidales_unclassified	Bacteroidales_unclassified	7	Otu1951
Otu2162	Bacteroidetes	Bacteroidia	Bacteroidales	Bacteroidales_unclassified	Bacteroidales_unclassified	7	Otu2162
Otu1931	Bacteroidetes	Bacteroidia	Bacteroidales	Bacteroidales_unclassified	Bacteroidales_unclassified	7	Otu1931																																										1
Otu3251	Bacteroidetes	Bacteroidia	Bacteroidales	Bacteroidales_unclassified	Bacteroidales_unclassified	7	Otu3251
Otu2053	Bacteroidetes	Bacteroidia	Bacteroidales	Muribaculaceae	Muribaculaceae_ge	7	Otu2053				1
Otu2009	Bacteroidetes	Bacteroidia	Bacteroidales	Muribaculaceae	Muribaculaceae_ge	7	Otu2009
Otu2429	Bacteroidetes	Bacteroidia	Bacteroidales	Muribaculaceae	Muribaculaceae_ge	7	Otu2429							1
Otu1961	Bacteroidetes	Bacteroidia	Bacteroidales	Muribaculaceae	Muribaculaceae_ge	7	Otu1961
Otu1729	Bacteroidetes	Bacteroidia	Bacteroidales	Muribaculaceae	Muribaculaceae_ge	7	Otu1729		1		1	11	1
Otu2615	Bacteroidetes	Bacteroidia	Bacteroidales	Muribaculaceae	Muribaculaceae_ge	7	Otu2615
Otu2018	Bacteroidetes	Bacteroidia	Bacteroidales	Muribaculaceae	Muribaculaceae_ge	7	Otu2018
Otu2416	Bacteroidetes	Bacteroidia	Bacteroidales	Muribaculaceae	Muribaculaceae_ge	7	Otu2416																																				1
Otu2939	Bacteroidetes	Bacteroidia	Bacteroidales	Muribaculaceae	Muribaculaceae_ge	7	Otu2939			1	3	1
Otu3351	Bacteroidetes	Bacteroidia	Bacteroidales	Muribaculaceae	Muribaculaceae_ge	7	Otu3351
Otu1607	Bacteroidetes	Bacteroidia	Bacteroidales	Muribaculaceae	Muribaculaceae_ge	7	Otu1607
Otu3531	Bacteroidetes	Bacteroidia	Bacteroidales	Muribaculaceae	Muribaculaceae_ge	7	Otu3531	1	2				1
Otu2737	Bacteroidetes	Bacteroidia	Bacteroidales	Muribaculaceae	Muribaculum	7	Otu2737
Otu1852	Bacteroidetes	Bacteroidia	Bacteroidales	Rikenellaceae	Alistipes	7	Otu1852
Otu1366	Bacteroidetes	Bacteroidia	Bacteroidales	Tannerellaceae	ParaBacteroidota	7	Otu1366							1
Otu2252	Bacteroidetes	Bacteroidia	Bacteroidales	Tannerellaceae	ParaBacteroidota	7	Otu2252
Otu1844	Bacteroidetes	Bacteroidia	Bacteroidales	Tannerellaceae	ParaBacteroidota	7	Otu1844
Otu1622	Bacteroidetes	Bacteroidia	Bacteroidales	Tannerellaceae	ParaBacteroidota	7	Otu1622
Otu1798	Bacteroidetes	Bacteroidia	Bacteroidales	Tannerellaceae	ParaBacteroidota	7	Otu1798
Otu1998	Bacteroidetes	Bacteroidia	Bacteroidales	Tannerellaceae	ParaBacteroidota	7	Otu1998
Otu2213	Bacteroidetes	Bacteroidia	Bacteroidales	Tannerellaceae	ParaBacteroidota	7	Otu2213																															1
Otu2719	Bacteroidetes	Bacteroidia	Bacteroidales	Tannerellaceae	ParaBacteroidota	7	Otu2719																		1					3
Otu1417	Fusobacteriota	Fusobacteriia	Fusobacteriotales	Fusobacteriotaceae	Fusobacterium	7	Otu1417																							1
Otu2222	Pseudomonadota	GammaProteobacteria	BetaProteobacteriales	Burkholderiaceae	Parasutterella	7	Otu2222																																							1
Otu1839	Pseudomonadota	DeltaProteobacteria	Desulfovibrionales	Desulfovibrionaceae	Bilophila	7	Otu1839
Otu0772	Pseudomonadota	GammaProteobacteria	Enterobacteriales	Enterobacteriaceae	Enterobacteriaceae_unclassified	7	Otu0772
Otu0593	Pseudomonadota	GammaProteobacteria	Enterobacteriales	Enterobacteriaceae	Enterobacteriaceae_unclassified	7	Otu0593
Otu0130	Pseudomonadota	GammaProteobacteria	Enterobacteriales	Enterobacteriaceae	Enterobacteriaceae_unclassified	7	Otu0130
Otu1332	Pseudomonadota	GammaProteobacteria	Enterobacteriales	Enterobacteriaceae	Enterobacteriaceae_unclassified	7	Otu1332
Otu1557	Pseudomonadota	GammaProteobacteria	Enterobacteriales	Enterobacteriaceae	Enterobacteriaceae_unclassified	7	Otu1557
Otu1163	Pseudomonadota	GammaProteobacteria	Pseudomonadales	Pseudomonadaceae	Pseudomonas	7	Otu1163
Otu0436	Tenericutes	Mollicutes	Mollicutes_RF39	Mollicutes_RF39_fa	Mollicutes_RF39_ge	7	Otu0436
Otu2125	Verrucomicrobiota	Verrucomicrobiae	Verrucomicrobiales	Akkermansiaceae	Akkermansia	7	Otu2125
Otu1560	Verrucomicrobiota	Verrucomicrobiae	Verrucomicrobiales	Akkermansiaceae	Akkermansia	7	Otu1560
Otu1946	Verrucomicrobiota	Verrucomicrobiae	Verrucomicrobiales	Akkermansiaceae	Akkermansia	7	Otu1946
Otu1884	Actinomycetota	Coriobacteriia	Coriobacteriales	Eggerthellaceae	Adlercreutzia	6	Otu1884
Otu0305	Actinomycetota	Actinomycetota	Corynebacteriales	Corynebacteriaceae	Corynebacterium_1	6	Otu0305									1	2	4
Otu1647	Bacillota	Bacilli	Bacillales	Planococcaceae	Sporosarcina	6	Otu1647
Otu1537	Bacillota	Clostridia	Clostridiales	Christensenellaceae	Christensenellaceae_R-7_group	6	Otu1537
Otu1969	Bacillota	Clostridia	Clostridiales	Christensenellaceae	Christensenellaceae_R-7_group	6	Otu1969
Otu1576	Bacillota	Clostridia	Clostridiales	Christensenellaceae	Christensenellaceae_R-7_group	6	Otu1576
Otu0505	Bacillota	Clostridia	Clostridiales	Clostridiaceae_1	Clostridium_sensu_stricto_1	6	Otu0505
Otu3422	Bacillota	Clostridia	Clostridiales	Clostridiales_vadinBB60_group	Clostridiales_vadinBB60_group_ge	6	Otu3422		1							1		1
Otu2004	Bacillota	Clostridia	Clostridiales	Family_XIII	Family_XIII_unclassified	6	Otu2004
Otu1846	Bacillota	Clostridia	Clostridiales	Lachnospiraceae	Blautia	6	Otu1846
Otu2375	Bacillota	Clostridia	Clostridiales	Lachnospiraceae	Hungatella	6	Otu2375																				1
Otu2105	Bacillota	Clostridia	Clostridiales	Lachnospiraceae	Hungatella	6	Otu2105
Otu1878	Bacillota	Clostridia	Clostridiales	Lachnospiraceae	Hungatella	6	Otu1878
Otu2625	Bacillota	Clostridia	Clostridiales	Lachnospiraceae	Hungatella	6	Otu2625
Otu1175	Bacillota	Clostridia	Clostridiales	Lachnospiraceae	Lachnoclostridium	6	Otu1175
Otu1814	Bacillota	Clostridia	Clostridiales	Lachnospiraceae	Lachnoclostridium	6	Otu1814
Otu2867	Bacillota	Clostridia	Clostridiales	Lachnospiraceae	Lachnoclostridium	6	Otu2867																																										1
Otu3271	Bacillota	Clostridia	Clostridiales	Lachnospiraceae	Lachnoclostridium	6	Otu3271																																				1
Otu1197	Bacillota	Clostridia	Clostridiales	Lachnospiraceae	Lachnoclostridium	6	Otu1197
Otu1584	Bacillota	Clostridia	Clostridiales	Lachnospiraceae	Lachnoclostridium	6	Otu1584																														3
Otu2772	Bacillota	Clostridia	Clostridiales	Lachnospiraceae	Lachnoclostridium	6	Otu2772
Otu2577	Bacillota	Clostridia	Clostridiales	Lachnospiraceae	Lachnoclostridium	6	Otu2577
Otu1268	Bacillota	Clostridia	Clostridiales	Lachnospiraceae	Lachnospiraceae_NK4A136_group	6	Otu1268
Otu0958	Bacillota	Clostridia	Clostridiales	Lachnospiraceae	Lachnospiraceae_NK4A136_group	6	Otu0958
Otu1655	Bacillota	Clostridia	Clostridiales	Lachnospiraceae	Lachnospiraceae_UCG-001	6	Otu1655
Otu2082	Bacillota	Clostridia	Clostridiales	Lachnospiraceae	Lachnospiraceae_UCG-001	6	Otu2082
Otu1768	Bacillota	Clostridia	Clostridiales	Lachnospiraceae	Lachnospiraceae_unclassified	6	Otu1768
Otu0933	Bacillota	Clostridia	Clostridiales	Lachnospiraceae	Lachnospiraceae_unclassified	6	Otu0933
Otu1689	Bacillota	Clostridia	Clostridiales	Lachnospiraceae	Lachnospiraceae_unclassified	6	Otu1689
Otu2167	Bacillota	Clostridia	Clostridiales	Lachnospiraceae	Lachnospiraceae_unclassified	6	Otu2167
Otu1870	Bacillota	Clostridia	Clostridiales	Lachnospiraceae	Lachnospiraceae_unclassified	6	Otu1870
Otu2124	Bacillota	Clostridia	Clostridiales	Lachnospiraceae	Lachnospiraceae_unclassified	6	Otu2124
Otu1042	Bacillota	Clostridia	Clostridiales	Lachnospiraceae	Lachnospiraceae_unclassified	6	Otu1042
Otu1754	Bacillota	Clostridia	Clostridiales	Lachnospiraceae	Lachnospiraceae_unclassified	6	Otu1754
Otu2081	Bacillota	Clostridia	Clostridiales	Lachnospiraceae	Lachnospiraceae_unclassified	6	Otu2081
Otu0543	Bacillota	Clostridia	Clostridiales	Lachnospiraceae	Lachnospiraceae_unclassified	6	Otu0543
Otu1514	Bacillota	Clostridia	Clostridiales	Lachnospiraceae	Lachnospiraceae_unclassified	6	Otu1514
Otu1157	Bacillota	Clostridia	Clostridiales	Lachnospiraceae	Lachnospiraceae_unclassified	6	Otu1157		1				1	1
Otu1489	Bacillota	Clostridia	Clostridiales	Lachnospiraceae	Lachnospiraceae_unclassified	6	Otu1489
Otu1799	Bacillota	Clostridia	Clostridiales	Lachnospiraceae	Lachnospiraceae_unclassified	6	Otu1799
Otu0802	Bacillota	Clostridia	Clostridiales	Lachnospiraceae	Lachnospiraceae_unclassified	6	Otu0802
Otu1810	Bacillota	Clostridia	Clostridiales	Lachnospiraceae	Lachnospiraceae_unclassified	6	Otu1810																													1
Otu1850	Bacillota	Clostridia	Clostridiales	Lachnospiraceae	Lachnospiraceae_unclassified	6	Otu1850
Otu2099	Bacillota	Clostridia	Clostridiales	Lachnospiraceae	Lachnospiraceae_unclassified	6	Otu2099
Otu0674	Bacillota	Clostridia	Clostridiales	Lachnospiraceae	Lachnospiraceae_unclassified	6	Otu0674
Otu1661	Bacillota	Clostridia	Clostridiales	Lachnospiraceae	Lachnospiraceae_unclassified	6	Otu1661
Otu2304	Bacillota	Clostridia	Clostridiales	Lachnospiraceae	Lachnospiraceae_unclassified	6	Otu2304
Otu2840	Bacillota	Clostridia	Clostridiales	Lachnospiraceae	Lachnospiraceae_unclassified	6	Otu2840																																										1
Otu1760	Bacillota	Clostridia	Clostridiales	Lachnospiraceae	Lachnospiraceae_unclassified	6	Otu1760		3				1
Otu1824	Bacillota	Clostridia	Clostridiales	Lachnospiraceae	Lachnospiraceae_unclassified	6	Otu1824
Otu1826	Bacillota	Clostridia	Clostridiales	Lachnospiraceae	Lachnospiraceae_unclassified	6	Otu1826
Otu2764	Bacillota	Clostridia	Clostridiales	Lachnospiraceae	Lachnospiraceae_unclassified	6	Otu2764																									1				1	1
Otu2439	Bacillota	Clostridia	Clostridiales	Lachnospiraceae	Lachnospiraceae_unclassified	6	Otu2439																										1
Otu2938	Bacillota	Clostridia	Clostridiales	Lachnospiraceae	Lachnospiraceae_unclassified	6	Otu2938
Otu1723	Bacillota	Clostridia	Clostridiales	Lachnospiraceae	Lachnospiraceae_unclassified	6	Otu1723
Otu2462	Bacillota	Clostridia	Clostridiales	Lachnospiraceae	Lachnospiraceae_unclassified	6	Otu2462
Otu3204	Bacillota	Clostridia	Clostridiales	Lachnospiraceae	Lachnospiraceae_unclassified	6	Otu3204					1			1
Otu2074	Bacillota	Clostridia	Clostridiales	Lachnospiraceae	Lachnospiraceae_unclassified	6	Otu2074				1	1																						1
Otu2676	Bacillota	Clostridia	Clostridiales	Lachnospiraceae	Lachnospiraceae_unclassified	6	Otu2676
Otu2954	Bacillota	Clostridia	Clostridiales	Lachnospiraceae	Lachnospiraceae_unclassified	6	Otu2954																				1	1				1
Otu2741	Bacillota	Clostridia	Clostridiales	Lachnospiraceae	Lachnospiraceae_unclassified	6	Otu2741																			2
Otu3397	Bacillota	Clostridia	Clostridiales	Lachnospiraceae	Lachnospiraceae_unclassified	6	Otu3397																																								1
Otu3198	Bacillota	Clostridia	Clostridiales	Lachnospiraceae	Lachnospiraceae_unclassified	6	Otu3198
Otu3947	Bacillota	Clostridia	Clostridiales	Lachnospiraceae	Lachnospiraceae_unclassified	6	Otu3947
Otu1994	Bacillota	Clostridia	Clostridiales	Lachnospiraceae	Marvinbryantia	6	Otu1994
Otu1449	Bacillota	Clostridia	Clostridiales	Lachnospiraceae	Sellimonas	6	Otu1449
Otu0655	Bacillota	Clostridia	Clostridiales	Lachnospiraceae	Tyzzerella	6	Otu0655
Otu1815	Bacillota	Clostridia	Clostridiales	Lachnospiraceae	Tyzzerella_4	6	Otu1815
Otu1471	Bacillota	Clostridia	Clostridiales	Lachnospiraceae	uncultured	6	Otu1471			1
Otu1774	Bacillota	Clostridia	Clostridiales	Lachnospiraceae	uncultured	6	Otu1774
Otu1872	Bacillota	Clostridia	Clostridiales	Ruminococcaceae	Anaerotruncus	6	Otu1872
Otu0732	Bacillota	Clostridia	Clostridiales	Ruminococcaceae	Intestinimonas	6	Otu0732
Otu2112	Bacillota	Clostridia	Clostridiales	Ruminococcaceae	Intestinimonas	6	Otu2112
Otu2666	Bacillota	Clostridia	Clostridiales	Ruminococcaceae	Intestinimonas	6	Otu2666
Otu1921	Bacillota	Clostridia	Clostridiales	Ruminococcaceae	Oscillibacter	6	Otu1921		1	1		3
Otu3258	Bacillota	Clostridia	Clostridiales	Ruminococcaceae	Oscillibacter	6	Otu3258																																								1
Otu1058	Bacillota	Clostridia	Clostridiales	Ruminococcaceae	Ruminiclostridium_5	6	Otu1058
Otu2485	Bacillota	Clostridia	Clostridiales	Ruminococcaceae	Ruminiclostridium_5	6	Otu2485
Otu0241	Bacillota	Clostridia	Clostridiales	Ruminococcaceae	Ruminococcaceae_ge	6	Otu0241
Otu1694	Bacillota	Clostridia	Clostridiales	Ruminococcaceae	Ruminococcaceae_UCG-004	6	Otu1694					1
Otu0980	Bacillota	Clostridia	Clostridiales	Ruminococcaceae	Ruminococcaceae_unclassified	6	Otu0980
Otu2278	Bacillota	Clostridia	Clostridiales	Ruminococcaceae	Ruminococcaceae_unclassified	6	Otu2278
Otu0459	Bacillota	Clostridia	Clostridiales	Ruminococcaceae	Ruminococcus_1	6	Otu0459								43	49	24
Otu2223	Bacillota	Clostridia	Clostridiales	Ruminococcaceae	Subdoligranulum	6	Otu2223
Otu3710	Bacillota	Clostridia	Clostridiales	Ruminococcaceae	Subdoligranulum	6	Otu3710
Otu1962	Bacillota	Clostridia	Clostridiales	Ruminococcaceae	UBA1819	6	Otu1962
Otu1995	Bacillota	Clostridia	Clostridiales	Ruminococcaceae	UBA1819	6	Otu1995																																				2
Otu0617	Bacillota	Erysipelotrichia	Erysipelotrichales	Erysipelotrichaceae	Erysipelatoclostridium	6	Otu0617
Otu2709	Bacillota	Erysipelotrichia	Erysipelotrichales	Erysipelotrichaceae	Erysipelatoclostridium	6	Otu2709																1						3
Otu1945	Bacillota	Erysipelotrichia	Erysipelotrichales	Erysipelotrichaceae	Erysipelatoclostridium	6	Otu1945
Otu1541	Bacillota	Erysipelotrichia	Erysipelotrichales	Erysipelotrichaceae	Erysipelatoclostridium	6	Otu1541
Otu1246	Bacillota	Erysipelotrichia	Erysipelotrichales	Erysipelotrichaceae	Turicibacter	6	Otu1246
Otu0956	Bacillota	Erysipelotrichia	Erysipelotrichales	Erysipelotrichaceae	Turicibacter	6	Otu0956
Otu1154	Bacillota	Bacilli	Lactobacillales	Enterococcaceae	Enterococcaceae_unclassified	6	Otu1154
Otu2272	Bacillota	Negativicutes	Selenomonadales	Acidaminococcaceae	Phascolarctobacterium	6	Otu2272
Otu1227	Bacteroidetes	Bacteroidia	Bacteroidales	Bacteroidaceae	Bacteroidota	6	Otu1227												1
Otu1649	Bacteroidetes	Bacteroidia	Bacteroidales	Bacteroidaceae	Bacteroidota	6	Otu1649
Otu0761	Bacteroidetes	Bacteroidia	Bacteroidales	Bacteroidaceae	Bacteroidota	6	Otu0761																																1
Otu2294	Bacteroidetes	Bacteroidia	Bacteroidales	Bacteroidaceae	Bacteroidota	6	Otu2294										1	1
Otu1521	Bacteroidetes	Bacteroidia	Bacteroidales	Bacteroidaceae	Bacteroidota	6	Otu1521
Otu1420	Bacteroidetes	Bacteroidia	Bacteroidales	Bacteroidaceae	Bacteroidota	6	Otu1420
Otu1312	Bacteroidetes	Bacteroidia	Bacteroidales	Bacteroidaceae	Bacteroidota	6	Otu1312																		2
Otu1196	Bacteroidetes	Bacteroidia	Bacteroidales	Bacteroidaceae	Bacteroidota	6	Otu1196
Otu1778	Bacteroidetes	Bacteroidia	Bacteroidales	Bacteroidaceae	Bacteroidota	6	Otu1778
Otu1543	Bacteroidetes	Bacteroidia	Bacteroidales	Bacteroidaceae	Bacteroidota	6	Otu1543
Otu2044	Bacteroidetes	Bacteroidia	Bacteroidales	Bacteroidaceae	Bacteroidota	6	Otu2044
Otu1896	Bacteroidetes	Bacteroidia	Bacteroidales	Bacteroidaceae	Bacteroidota	6	Otu1896																												1
Otu2430	Bacteroidetes	Bacteroidia	Bacteroidales	Bacteroidaceae	Bacteroidota	6	Otu2430																																								1
Otu2917	Bacteroidetes	Bacteroidia	Bacteroidales	Bacteroidaceae	Bacteroidota	6	Otu2917																													1
Otu2200	Bacteroidetes	Bacteroidia	Bacteroidales	Bacteroidaceae	Bacteroidota	6	Otu2200
Otu2384	Bacteroidetes	Bacteroidia	Bacteroidales	Bacteroidaceae	Bacteroidota	6	Otu2384
Otu1523	Bacteroidetes	Bacteroidia	Bacteroidales	Bacteroidaceae	Bacteroidota	6	Otu1523																				1					2
Otu0918	Bacteroidetes	Bacteroidia	Bacteroidales	Bacteroidaceae	Bacteroidota	6	Otu0918
Otu1959	Bacteroidetes	Bacteroidia	Bacteroidales	Bacteroidaceae	Bacteroidota	6	Otu1959
Otu3730	Bacteroidetes	Bacteroidia	Bacteroidales	Bacteroidaceae	Bacteroidota	6	Otu3730
Otu3069	Bacteroidetes	Bacteroidia	Bacteroidales	Bacteroidaceae	Bacteroidota	6	Otu3069
Otu2147	Bacteroidetes	Bacteroidia	Bacteroidales	Bacteroidaceae	Bacteroidota	6	Otu2147
Otu2285	Bacteroidetes	Bacteroidia	Bacteroidales	Bacteroidaceae	Bacteroidota	6	Otu2285
Otu2095	Bacteroidetes	Bacteroidia	Bacteroidales	Bacteroidaceae	Bacteroidota	6	Otu2095
Otu2904	Bacteroidetes	Bacteroidia	Bacteroidales	Bacteroidaceae	Bacteroidota	6	Otu2904
Otu2535	Bacteroidetes	Bacteroidia	Bacteroidales	Bacteroidaceae	Bacteroidota	6	Otu2535
Otu2054	Bacteroidetes	Bacteroidia	Bacteroidales	Bacteroidaceae	Bacteroidota	6	Otu2054
Otu2395	Bacteroidetes	Bacteroidia	Bacteroidales	Bacteroidaceae	Bacteroidota	6	Otu2395
Otu2733	Bacteroidetes	Bacteroidia	Bacteroidales	Bacteroidaceae	Bacteroidota	6	Otu2733																					1
Otu3277	Bacteroidetes	Bacteroidia	Bacteroidales	Bacteroidaceae	Bacteroidota	6	Otu3277
Otu3285	Bacteroidetes	Bacteroidia	Bacteroidales	Bacteroidaceae	Bacteroidota	6	Otu3285																																2
Otu3380	Bacteroidetes	Bacteroidia	Bacteroidales	Bacteroidaceae	Bacteroidota	6	Otu3380
Otu4229	Bacteroidetes	Bacteroidia	Bacteroidales	Bacteroidaceae	Bacteroidota	6	Otu4229																																										1
Otu2466	Bacteroidetes	Bacteroidia	Bacteroidales	Bacteroidales_unclassified	Bacteroidales_unclassified	6	Otu2466
Otu2279	Bacteroidetes	Bacteroidia	Bacteroidales	Bacteroidales_unclassified	Bacteroidales_unclassified	6	Otu2279																																			1
Otu1681	Bacteroidetes	Bacteroidia	Bacteroidales	Marinifilaceae	Odoribacter	6	Otu1681					1
Otu0169	Bacteroidetes	Bacteroidia	Bacteroidales	Muribaculaceae	Muribaculaceae_ge	6	Otu0169
Otu0269	Bacteroidetes	Bacteroidia	Bacteroidales	Muribaculaceae	Muribaculaceae_ge	6	Otu0269
Otu0219	Bacteroidetes	Bacteroidia	Bacteroidales	Muribaculaceae	Muribaculaceae_ge	6	Otu0219
Otu2002	Bacteroidetes	Bacteroidia	Bacteroidales	Muribaculaceae	Muribaculaceae_ge	6	Otu2002
Otu2814	Bacteroidetes	Bacteroidia	Bacteroidales	Muribaculaceae	Muribaculaceae_ge	6	Otu2814
Otu2280	Bacteroidetes	Bacteroidia	Bacteroidales	Muribaculaceae	Muribaculaceae_ge	6	Otu2280
Otu3152	Bacteroidetes	Bacteroidia	Bacteroidales	Muribaculaceae	Muribaculaceae_ge	6	Otu3152																																			1
Otu2188	Bacteroidetes	Bacteroidia	Bacteroidales	Muribaculaceae	Muribaculaceae_ge	6	Otu2188
Otu2915	Bacteroidetes	Bacteroidia	Bacteroidales	Muribaculaceae	Muribaculaceae_ge	6	Otu2915																																			1
Otu3338	Bacteroidetes	Bacteroidia	Bacteroidales	Muribaculaceae	Muribaculaceae_ge	6	Otu3338				1							1
Otu3034	Bacteroidetes	Bacteroidia	Bacteroidales	Muribaculaceae	Muribaculaceae_ge	6	Otu3034
Otu3159	Bacteroidetes	Bacteroidia	Bacteroidales	Muribaculaceae	Muribaculaceae_ge	6	Otu3159
Otu2264	Bacteroidetes	Bacteroidia	Bacteroidales	Muribaculaceae	Muribaculaceae_ge	6	Otu2264
Otu1859	Bacteroidetes	Bacteroidia	Bacteroidales	Muribaculaceae	Muribaculaceae_unclassified	6	Otu1859
Otu2636	Bacteroidetes	Bacteroidia	Bacteroidales	Muribaculaceae	Muribaculaceae_unclassified	6	Otu2636
Otu4151	Bacteroidetes	Bacteroidia	Bacteroidales	Muribaculaceae	Muribaculaceae_unclassified	6	Otu4151
Otu1891	Bacteroidetes	Bacteroidia	Bacteroidales	Rikenellaceae	Alistipes	6	Otu1891
Otu2014	Bacteroidetes	Bacteroidia	Bacteroidales	Rikenellaceae	Alistipes	6	Otu2014
Otu2827	Bacteroidetes	Bacteroidia	Bacteroidales	Rikenellaceae	Alistipes	6	Otu2827
Otu2952	Bacteroidetes	Bacteroidia	Bacteroidales	Rikenellaceae	Alistipes	6	Otu2952
Otu2193	Bacteroidetes	Bacteroidia	Bacteroidales	Tannerellaceae	ParaBacteroidota	6	Otu2193		1
Otu1356	Bacteroidetes	Bacteroidia	Bacteroidales	Tannerellaceae	ParaBacteroidota	6	Otu1356
Otu1640	Bacteroidetes	Bacteroidia	Bacteroidales	Tannerellaceae	ParaBacteroidota	6	Otu1640
Otu1690	Bacteroidetes	Bacteroidia	Bacteroidales	Tannerellaceae	ParaBacteroidota	6	Otu1690														1
Otu1506	Bacteroidetes	Bacteroidia	Bacteroidales	Tannerellaceae	ParaBacteroidota	6	Otu1506																		2	1				1
Otu1519	Bacteroidetes	Bacteroidia	Bacteroidales	Tannerellaceae	ParaBacteroidota	6	Otu1519													1							1
Otu2102	Bacteroidetes	Bacteroidia	Bacteroidales	Tannerellaceae	ParaBacteroidota	6	Otu2102
Otu2087	Bacteroidetes	Bacteroidia	Bacteroidales	Tannerellaceae	ParaBacteroidota	6	Otu2087		1																		1
Otu2988	Bacteroidetes	Bacteroidia	Bacteroidales	Tannerellaceae	ParaBacteroidota	6	Otu2988												1					1			1
Otu3590	Bacteroidetes	Bacteroidia	Bacteroidales	Tannerellaceae	ParaBacteroidota	6	Otu3590
Otu2992	Bacteroidetes	Bacteroidia	Bacteroidales	Tannerellaceae	ParaBacteroidota	6	Otu2992
Otu2707	Pseudomonadota	GammaProteobacteria	BetaProteobacteriales	Burkholderiaceae	Parasutterella	6	Otu2707
Otu2265	Pseudomonadota	GammaProteobacteria	BetaProteobacteriales	Burkholderiaceae	Parasutterella	6	Otu2265																																										2
Otu2757	Pseudomonadota	DeltaProteobacteria	Desulfovibrionales	Desulfovibrionaceae	Bilophila	6	Otu2757
Otu0949	Pseudomonadota	GammaProteobacteria	Enterobacteriales	Enterobacteriaceae	Enterobacteriaceae_unclassified	6	Otu0949
Otu2077	Pseudomonadota	GammaProteobacteria	Enterobacteriales	Enterobacteriaceae	Escherichia-Shigella	6	Otu2077
Otu2024	Verrucomicrobiota	Verrucomicrobiae	Verrucomicrobiales	Akkermansiaceae	Akkermansia	6	Otu2024
Otu1664	Actinomycetota	Coriobacteriia	Coriobacteriales	Eggerthellaceae	Eggerthella	5	Otu1664
Otu3163	Actinomycetota	Coriobacteriia	Coriobacteriales	Eggerthellaceae	Gordonibacter	5	Otu3163
Otu1784	Bacillota	Clostridia	Clostridiales	Christensenellaceae	Christensenellaceae_R-7_group	5	Otu1784
Otu2390	Bacillota	Clostridia	Clostridiales	Christensenellaceae	Christensenellaceae_R-7_group	5	Otu2390
Otu2970	Bacillota	Clostridia	Clostridiales	Christensenellaceae	Christensenellaceae_unclassified	5	Otu2970
Otu0588	Bacillota	Clostridia	Clostridiales	Clostridiales_vadinBB60_group	Clostridiales_vadinBB60_group_ge	5	Otu0588
Otu1616	Bacillota	Clostridia	Clostridiales	Lachnospiraceae	Blautia	5	Otu1616
Otu2773	Bacillota	Clostridia	Clostridiales	Lachnospiraceae	Blautia	5	Otu2773
Otu3465	Bacillota	Clostridia	Clostridiales	Lachnospiraceae	Blautia	5	Otu3465
Otu1763	Bacillota	Clostridia	Clostridiales	Lachnospiraceae	Eisenbergiella	5	Otu1763																																						1
Otu2226	Bacillota	Clostridia	Clostridiales	Lachnospiraceae	Eisenbergiella	5	Otu2226
Otu3428	Bacillota	Clostridia	Clostridiales	Lachnospiraceae	Eisenbergiella	5	Otu3428
Otu3980	Bacillota	Clostridia	Clostridiales	Lachnospiraceae	Hungatella	5	Otu3980
Otu2329	Bacillota	Clostridia	Clostridiales	Lachnospiraceae	Hungatella	5	Otu2329
Otu3134	Bacillota	Clostridia	Clostridiales	Lachnospiraceae	Hungatella	5	Otu3134
Otu3117	Bacillota	Clostridia	Clostridiales	Lachnospiraceae	Hungatella	5	Otu3117
Otu3637	Bacillota	Clostridia	Clostridiales	Lachnospiraceae	Hungatella	5	Otu3637
Otu1198	Bacillota	Clostridia	Clostridiales	Lachnospiraceae	Lachnoclostridium	5	Otu1198																																				1
Otu2109	Bacillota	Clostridia	Clostridiales	Lachnospiraceae	Lachnoclostridium	5	Otu2109
Otu2679	Bacillota	Clostridia	Clostridiales	Lachnospiraceae	Lachnoclostridium	5	Otu2679
Otu3802	Bacillota	Clostridia	Clostridiales	Lachnospiraceae	Lachnoclostridium	5	Otu3802																														1					2	2
Otu1467	Bacillota	Clostridia	Clostridiales	Lachnospiraceae	Lachnospiraceae_ge	5	Otu1467
Otu1488	Bacillota	Clostridia	Clostridiales	Lachnospiraceae	Lachnospiraceae_NK4A136_group	5	Otu1488
Otu1156	Bacillota	Clostridia	Clostridiales	Lachnospiraceae	Lachnospiraceae_NK4A136_group	5	Otu1156
Otu1118	Bacillota	Clostridia	Clostridiales	Lachnospiraceae	Lachnospiraceae_NK4A136_group	5	Otu1118
Otu0946	Bacillota	Clostridia	Clostridiales	Lachnospiraceae	Lachnospiraceae_NK4A136_group	5	Otu0946
Otu2362	Bacillota	Clostridia	Clostridiales	Lachnospiraceae	Lachnospiraceae_NK4A136_group	5	Otu2362
Otu2347	Bacillota	Clostridia	Clostridiales	Lachnospiraceae	Lachnospiraceae_NK4A136_group	5	Otu2347																																						1
Otu2363	Bacillota	Clostridia	Clostridiales	Lachnospiraceae	Lachnospiraceae_NK4A136_group	5	Otu2363
Otu0421	Bacillota	Clostridia	Clostridiales	Lachnospiraceae	Lachnospiraceae_unclassified	5	Otu0421
Otu1788	Bacillota	Clostridia	Clostridiales	Lachnospiraceae	Lachnospiraceae_unclassified	5	Otu1788
Otu0830	Bacillota	Clostridia	Clostridiales	Lachnospiraceae	Lachnospiraceae_unclassified	5	Otu0830
Otu1249	Bacillota	Clostridia	Clostridiales	Lachnospiraceae	Lachnospiraceae_unclassified	5	Otu1249
Otu0883	Bacillota	Clostridia	Clostridiales	Lachnospiraceae	Lachnospiraceae_unclassified	5	Otu0883																																								1
Otu2473	Bacillota	Clostridia	Clostridiales	Lachnospiraceae	Lachnospiraceae_unclassified	5	Otu2473
Otu0513	Bacillota	Clostridia	Clostridiales	Lachnospiraceae	Lachnospiraceae_unclassified	5	Otu0513
Otu1580	Bacillota	Clostridia	Clostridiales	Lachnospiraceae	Lachnospiraceae_unclassified	5	Otu1580
Otu0765	Bacillota	Clostridia	Clostridiales	Lachnospiraceae	Lachnospiraceae_unclassified	5	Otu0765
Otu1905	Bacillota	Clostridia	Clostridiales	Lachnospiraceae	Lachnospiraceae_unclassified	5	Otu1905
Otu2322	Bacillota	Clostridia	Clostridiales	Lachnospiraceae	Lachnospiraceae_unclassified	5	Otu2322																																										1
Otu2361	Bacillota	Clostridia	Clostridiales	Lachnospiraceae	Lachnospiraceae_unclassified	5	Otu2361
Otu2358	Bacillota	Clostridia	Clostridiales	Lachnospiraceae	Lachnospiraceae_unclassified	5	Otu2358																																									1
Otu2334	Bacillota	Clostridia	Clostridiales	Lachnospiraceae	Lachnospiraceae_unclassified	5	Otu2334
Otu1910	Bacillota	Clostridia	Clostridiales	Lachnospiraceae	Lachnospiraceae_unclassified	5	Otu1910
Otu2836	Bacillota	Clostridia	Clostridiales	Lachnospiraceae	Lachnospiraceae_unclassified	5	Otu2836							1		1
Otu1583	Bacillota	Clostridia	Clostridiales	Lachnospiraceae	Lachnospiraceae_unclassified	5	Otu1583
Otu2795	Bacillota	Clostridia	Clostridiales	Lachnospiraceae	Lachnospiraceae_unclassified	5	Otu2795																																						2
Otu2656	Bacillota	Clostridia	Clostridiales	Lachnospiraceae	Lachnospiraceae_unclassified	5	Otu2656
Otu2639	Bacillota	Clostridia	Clostridiales	Lachnospiraceae	Lachnospiraceae_unclassified	5	Otu2639
Otu2748	Bacillota	Clostridia	Clostridiales	Lachnospiraceae	Lachnospiraceae_unclassified	5	Otu2748
Otu2286	Bacillota	Clostridia	Clostridiales	Lachnospiraceae	Lachnospiraceae_unclassified	5	Otu2286
Otu2964	Bacillota	Clostridia	Clostridiales	Lachnospiraceae	Lachnospiraceae_unclassified	5	Otu2964																																										1
Otu2770	Bacillota	Clostridia	Clostridiales	Lachnospiraceae	Lachnospiraceae_unclassified	5	Otu2770
Otu2244	Bacillota	Clostridia	Clostridiales	Lachnospiraceae	Lachnospiraceae_unclassified	5	Otu2244																									1				5	2
Otu2525	Bacillota	Clostridia	Clostridiales	Lachnospiraceae	Lachnospiraceae_unclassified	5	Otu2525
Otu2556	Bacillota	Clostridia	Clostridiales	Lachnospiraceae	Lachnospiraceae_unclassified	5	Otu2556
Otu3026	Bacillota	Clostridia	Clostridiales	Lachnospiraceae	Lachnospiraceae_unclassified	5	Otu3026							1	1
Otu2338	Bacillota	Clostridia	Clostridiales	Lachnospiraceae	Lachnospiraceae_unclassified	5	Otu2338
Otu3059	Bacillota	Clostridia	Clostridiales	Lachnospiraceae	Lachnospiraceae_unclassified	5	Otu3059																																				1
Otu3172	Bacillota	Clostridia	Clostridiales	Lachnospiraceae	Lachnospiraceae_unclassified	5	Otu3172
Otu2833	Bacillota	Clostridia	Clostridiales	Lachnospiraceae	Lachnospiraceae_unclassified	5	Otu2833
Otu2677	Bacillota	Clostridia	Clostridiales	Lachnospiraceae	Lachnospiraceae_unclassified	5	Otu2677	1		1	1
Otu3865	Bacillota	Clostridia	Clostridiales	Lachnospiraceae	Lachnospiraceae_unclassified	5	Otu3865
Otu2897	Bacillota	Clostridia	Clostridiales	Lachnospiraceae	Lachnospiraceae_unclassified	5	Otu2897
Otu3102	Bacillota	Clostridia	Clostridiales	Lachnospiraceae	Lachnospiraceae_unclassified	5	Otu3102																																				1
Otu4027	Bacillota	Clostridia	Clostridiales	Lachnospiraceae	Lachnospiraceae_unclassified	5	Otu4027
Otu4173	Bacillota	Clostridia	Clostridiales	Lachnospiraceae	Lachnospiraceae_unclassified	5	Otu4173
Otu4737	Bacillota	Clostridia	Clostridiales	Lachnospiraceae	Lachnospiraceae_unclassified	5	Otu4737																									1				1	1
Otu2606	Bacillota	Clostridia	Clostridiales	Ruminococcaceae	Butyricicoccus	5	Otu2606																																			1
Otu1335	Bacillota	Clostridia	Clostridiales	Ruminococcaceae	Flavonifractor	5	Otu1335
Otu1914	Bacillota	Clostridia	Clostridiales	Ruminococcaceae	Flavonifractor	5	Otu1914
Otu2523	Bacillota	Clostridia	Clostridiales	Ruminococcaceae	Flavonifractor	5	Otu2523
Otu1856	Bacillota	Clostridia	Clostridiales	Ruminococcaceae	Flavonifractor	5	Otu1856
Otu2129	Bacillota	Clostridia	Clostridiales	Ruminococcaceae	Flavonifractor	5	Otu2129
Otu2259	Bacillota	Clostridia	Clostridiales	Ruminococcaceae	Oscillibacter	5	Otu2259
Otu2184	Bacillota	Clostridia	Clostridiales	Ruminococcaceae	Ruminiclostridium	5	Otu2184	1
Otu0575	Bacillota	Clostridia	Clostridiales	Ruminococcaceae	Ruminiclostridium_5	5	Otu0575
Otu1828	Bacillota	Clostridia	Clostridiales	Ruminococcaceae	Ruminiclostridium_5	5	Otu1828
Otu0672	Bacillota	Clostridia	Clostridiales	Ruminococcaceae	Ruminococcaceae_NK4A214_group	5	Otu0672
Otu0510	Bacillota	Clostridia	Clostridiales	Ruminococcaceae	Ruminococcaceae_UCG-014	5	Otu0510
Otu0763	Bacillota	Clostridia	Clostridiales	Ruminococcaceae	Ruminococcaceae_unclassified	5	Otu0763
Otu1592	Bacillota	Clostridia	Clostridiales	Ruminococcaceae	Ruminococcaceae_unclassified	5	Otu1592
Otu0364	Bacillota	Clostridia	Clostridiales	Ruminococcaceae	Ruminococcaceae_unclassified	5	Otu0364
Otu2360	Bacillota	Clostridia	Clostridiales	Ruminococcaceae	Ruminococcaceae_unclassified	5	Otu2360
Otu1369	Bacillota	Clostridia	Clostridiales	Ruminococcaceae	Ruminococcaceae_unclassified	5	Otu1369
Otu2168	Bacillota	Clostridia	Clostridiales	Ruminococcaceae	Ruminococcaceae_unclassified	5	Otu2168
Otu2909	Bacillota	Clostridia	Clostridiales	Ruminococcaceae	Ruminococcaceae_unclassified	5	Otu2909
Otu2818	Bacillota	Clostridia	Clostridiales	Ruminococcaceae	UBA1819	5	Otu2818
Otu3174	Bacillota	Erysipelotrichia	Erysipelotrichales	Erysipelotrichaceae	Coprobacillus	5	Otu3174
Otu2098	Bacillota	Erysipelotrichia	Erysipelotrichales	Erysipelotrichaceae	Dielma	5	Otu2098
Otu1734	Bacillota	Erysipelotrichia	Erysipelotrichales	Erysipelotrichaceae	Erysipelatoclostridium	5	Otu1734
Otu2924	Bacillota	Erysipelotrichia	Erysipelotrichales	Erysipelotrichaceae	Erysipelatoclostridium	5	Otu2924
Otu3207	Bacillota	Erysipelotrichia	Erysipelotrichales	Erysipelotrichaceae	Erysipelatoclostridium	5	Otu3207																																						1
Otu4036	Bacillota	Erysipelotrichia	Erysipelotrichales	Erysipelotrichaceae	Erysipelatoclostridium	5	Otu4036
Otu4268	Bacillota	Erysipelotrichia	Erysipelotrichales	Erysipelotrichaceae	Erysipelatoclostridium	5	Otu4268																																							1
Otu2454	Bacillota	Erysipelotrichia	Erysipelotrichales	Erysipelotrichaceae	Erysipelotrichaceae_ge	5	Otu2454
Otu2753	Bacillota	Erysipelotrichia	Erysipelotrichales	Erysipelotrichaceae	Erysipelotrichaceae_ge	5	Otu2753
Otu3621	Bacillota	Erysipelotrichia	Erysipelotrichales	Erysipelotrichaceae	Erysipelotrichaceae_ge	5	Otu3621																			1
Otu2256	Bacillota	Erysipelotrichia	Erysipelotrichales	Erysipelotrichaceae	Holdemania	5	Otu2256
Otu2601	Bacillota	Erysipelotrichia	Erysipelotrichales	Erysipelotrichaceae	Turicibacter	5	Otu2601
Otu1692	Bacillota	Negativicutes	Selenomonadales	Acidaminococcaceae	Phascolarctobacterium	5	Otu1692
Otu0960	Bacteroidetes	Bacteroidia	Bacteroidales	Bacteroidaceae	Bacteroidota	5	Otu0960																							2
Otu0995	Bacteroidetes	Bacteroidia	Bacteroidales	Bacteroidaceae	Bacteroidota	5	Otu0995						2																			1
Otu0669	Bacteroidetes	Bacteroidia	Bacteroidales	Bacteroidaceae	Bacteroidota	5	Otu0669
Otu1185	Bacteroidetes	Bacteroidia	Bacteroidales	Bacteroidaceae	Bacteroidota	5	Otu1185	1																				1
Otu1943	Bacteroidetes	Bacteroidia	Bacteroidales	Bacteroidaceae	Bacteroidota	5	Otu1943																																									1
Otu1470	Bacteroidetes	Bacteroidia	Bacteroidales	Bacteroidaceae	Bacteroidota	5	Otu1470
Otu2536	Bacteroidetes	Bacteroidia	Bacteroidales	Bacteroidaceae	Bacteroidota	5	Otu2536																				1				1
Otu0791	Bacteroidetes	Bacteroidia	Bacteroidales	Bacteroidaceae	Bacteroidota	5	Otu0791
Otu1456	Bacteroidetes	Bacteroidia	Bacteroidales	Bacteroidaceae	Bacteroidota	5	Otu1456
Otu1835	Bacteroidetes	Bacteroidia	Bacteroidales	Bacteroidaceae	Bacteroidota	5	Otu1835
Otu1984	Bacteroidetes	Bacteroidia	Bacteroidales	Bacteroidaceae	Bacteroidota	5	Otu1984
Otu2033	Bacteroidetes	Bacteroidia	Bacteroidales	Bacteroidaceae	Bacteroidota	5	Otu2033
Otu1777	Bacteroidetes	Bacteroidia	Bacteroidales	Bacteroidaceae	Bacteroidota	5	Otu1777																																								4	5
Otu3327	Bacteroidetes	Bacteroidia	Bacteroidales	Bacteroidaceae	Bacteroidota	5	Otu3327																																										1
Otu1226	Bacteroidetes	Bacteroidia	Bacteroidales	Bacteroidaceae	Bacteroidota	5	Otu1226
Otu1164	Bacteroidetes	Bacteroidia	Bacteroidales	Bacteroidaceae	Bacteroidota	5	Otu1164
Otu2007	Bacteroidetes	Bacteroidia	Bacteroidales	Bacteroidaceae	Bacteroidota	5	Otu2007																		1	2
Otu2232	Bacteroidetes	Bacteroidia	Bacteroidales	Bacteroidaceae	Bacteroidota	5	Otu2232													1					1
Otu1771	Bacteroidetes	Bacteroidia	Bacteroidales	Bacteroidaceae	Bacteroidota	5	Otu1771
Otu2253	Bacteroidetes	Bacteroidia	Bacteroidales	Bacteroidaceae	Bacteroidota	5	Otu2253																														1
Otu1679	Bacteroidetes	Bacteroidia	Bacteroidales	Bacteroidaceae	Bacteroidota	5	Otu1679
Otu2019	Bacteroidetes	Bacteroidia	Bacteroidales	Bacteroidaceae	Bacteroidota	5	Otu2019
Otu2421	Bacteroidetes	Bacteroidia	Bacteroidales	Bacteroidaceae	Bacteroidota	5	Otu2421
Otu2569	Bacteroidetes	Bacteroidia	Bacteroidales	Bacteroidaceae	Bacteroidota	5	Otu2569
Otu2763	Bacteroidetes	Bacteroidia	Bacteroidales	Bacteroidaceae	Bacteroidota	5	Otu2763																					1
Otu2425	Bacteroidetes	Bacteroidia	Bacteroidales	Bacteroidaceae	Bacteroidota	5	Otu2425																									1
Otu3040	Bacteroidetes	Bacteroidia	Bacteroidales	Bacteroidaceae	Bacteroidota	5	Otu3040
Otu2908	Bacteroidetes	Bacteroidia	Bacteroidales	Bacteroidaceae	Bacteroidota	5	Otu2908
Otu2599	Bacteroidetes	Bacteroidia	Bacteroidales	Bacteroidaceae	Bacteroidota	5	Otu2599										1
Otu2022	Bacteroidetes	Bacteroidia	Bacteroidales	Bacteroidaceae	Bacteroidota	5	Otu2022
Otu0722	Bacteroidetes	Bacteroidia	Bacteroidales	Bacteroidaceae	Bacteroidota	5	Otu0722
Otu1790	Bacteroidetes	Bacteroidia	Bacteroidales	Bacteroidaceae	Bacteroidota	5	Otu1790
Otu2379	Bacteroidetes	Bacteroidia	Bacteroidales	Bacteroidaceae	Bacteroidota	5	Otu2379																																				2
Otu2062	Bacteroidetes	Bacteroidia	Bacteroidales	Bacteroidaceae	Bacteroidota	5	Otu2062
Otu2426	Bacteroidetes	Bacteroidia	Bacteroidales	Bacteroidaceae	Bacteroidota	5	Otu2426																		2
Otu2108	Bacteroidetes	Bacteroidia	Bacteroidales	Bacteroidaceae	Bacteroidota	5	Otu2108					1
Otu2612	Bacteroidetes	Bacteroidia	Bacteroidales	Bacteroidaceae	Bacteroidota	5	Otu2612
Otu2409	Bacteroidetes	Bacteroidia	Bacteroidales	Bacteroidaceae	Bacteroidota	5	Otu2409																	1
Otu3055	Bacteroidetes	Bacteroidia	Bacteroidales	Bacteroidaceae	Bacteroidota	5	Otu3055																	1
Otu3253	Bacteroidetes	Bacteroidia	Bacteroidales	Bacteroidaceae	Bacteroidota	5	Otu3253
Otu3064	Bacteroidetes	Bacteroidia	Bacteroidales	Bacteroidaceae	Bacteroidota	5	Otu3064																				1
Otu3587	Bacteroidetes	Bacteroidia	Bacteroidales	Bacteroidaceae	Bacteroidota	5	Otu3587
Otu3245	Bacteroidetes	Bacteroidia	Bacteroidales	Bacteroidaceae	Bacteroidota	5	Otu3245
Otu3454	Bacteroidetes	Bacteroidia	Bacteroidales	Bacteroidales_unclassified	Bacteroidales_unclassified	5	Otu3454
Otu4000	Bacteroidetes	Bacteroidia	Bacteroidales	Bacteroidales_unclassified	Bacteroidales_unclassified	5	Otu4000														1									1		1
Otu3832	Bacteroidetes	Bacteroidia	Bacteroidales	Bacteroidales_unclassified	Bacteroidales_unclassified	5	Otu3832																																										1
Otu1051	Bacteroidetes	Bacteroidia	Bacteroidales	Marinifilaceae	Odoribacter	5	Otu1051
Otu3205	Bacteroidetes	Bacteroidia	Bacteroidales	Muribaculaceae	Muribaculaceae_ge	5	Otu3205										1
Otu1515	Bacteroidetes	Bacteroidia	Bacteroidales	Muribaculaceae	Muribaculaceae_ge	5	Otu1515
Otu2181	Bacteroidetes	Bacteroidia	Bacteroidales	Muribaculaceae	Muribaculaceae_ge	5	Otu2181	1	1			5
Otu1997	Bacteroidetes	Bacteroidia	Bacteroidales	Muribaculaceae	Muribaculaceae_ge	5	Otu1997
Otu2657	Bacteroidetes	Bacteroidia	Bacteroidales	Muribaculaceae	Muribaculaceae_ge	5	Otu2657
Otu0748	Bacteroidetes	Bacteroidia	Bacteroidales	Muribaculaceae	Muribaculaceae_ge	5	Otu0748
Otu2686	Bacteroidetes	Bacteroidia	Bacteroidales	Muribaculaceae	Muribaculaceae_ge	5	Otu2686
Otu2990	Bacteroidetes	Bacteroidia	Bacteroidales	Muribaculaceae	Muribaculaceae_ge	5	Otu2990
Otu3234	Bacteroidetes	Bacteroidia	Bacteroidales	Muribaculaceae	Muribaculaceae_ge	5	Otu3234
Otu3218	Bacteroidetes	Bacteroidia	Bacteroidales	Muribaculaceae	Muribaculaceae_ge	5	Otu3218			1								1
Otu3062	Bacteroidetes	Bacteroidia	Bacteroidales	Muribaculaceae	Muribaculaceae_ge	5	Otu3062								1
Otu3306	Bacteroidetes	Bacteroidia	Bacteroidales	Muribaculaceae	Muribaculaceae_ge	5	Otu3306																																				1
Otu2942	Bacteroidetes	Bacteroidia	Bacteroidales	Muribaculaceae	Muribaculaceae_ge	5	Otu2942																															1
Otu3142	Bacteroidetes	Bacteroidia	Bacteroidales	Muribaculaceae	Muribaculaceae_ge	5	Otu3142
Otu3423	Bacteroidetes	Bacteroidia	Bacteroidales	Muribaculaceae	Muribaculaceae_ge	5	Otu3423
Otu3137	Bacteroidetes	Bacteroidia	Bacteroidales	Muribaculaceae	Muribaculaceae_ge	5	Otu3137
Otu2999	Bacteroidetes	Bacteroidia	Bacteroidales	Muribaculaceae	Muribaculaceae_ge	5	Otu2999																																1
Otu3550	Bacteroidetes	Bacteroidia	Bacteroidales	Muribaculaceae	Muribaculaceae_ge	5	Otu3550																																			1
Otu4121	Bacteroidetes	Bacteroidia	Bacteroidales	Muribaculaceae	Muribaculaceae_ge	5	Otu4121
Otu1802	Bacteroidetes	Bacteroidia	Bacteroidales	Muribaculaceae	Muribaculum	5	Otu1802
Otu1625	Bacteroidetes	Bacteroidia	Bacteroidales	Rikenellaceae	Alistipes	5	Otu1625
Otu1493	Bacteroidetes	Bacteroidia	Bacteroidales	Rikenellaceae	Alistipes	5	Otu1493
Otu2662	Bacteroidetes	Bacteroidia	Bacteroidales	Rikenellaceae	Alistipes	5	Otu2662
Otu2578	Bacteroidetes	Bacteroidia	Bacteroidales	Rikenellaceae	Alistipes	5	Otu2578
Otu3425	Bacteroidetes	Bacteroidia	Bacteroidales	Rikenellaceae	Alistipes	5	Otu3425
Otu1759	Bacteroidetes	Bacteroidia	Bacteroidales	Tannerellaceae	ParaBacteroidota	5	Otu1759																				1			1
Otu1668	Bacteroidetes	Bacteroidia	Bacteroidales	Tannerellaceae	ParaBacteroidota	5	Otu1668
Otu1333	Bacteroidetes	Bacteroidia	Bacteroidales	Tannerellaceae	ParaBacteroidota	5	Otu1333
Otu2148	Bacteroidetes	Bacteroidia	Bacteroidales	Tannerellaceae	ParaBacteroidota	5	Otu2148
Otu2959	Bacteroidetes	Bacteroidia	Bacteroidales	Tannerellaceae	ParaBacteroidota	5	Otu2959																		1
Otu1008	Bacteroidetes	Bacteroidia	Bacteroidales	Tannerellaceae	ParaBacteroidota	5	Otu1008																																										1
Otu2163	Bacteroidetes	Bacteroidia	Bacteroidales	Tannerellaceae	ParaBacteroidota	5	Otu2163																			1
Otu3815	Bacteroidetes	Bacteroidia	Bacteroidales	Tannerellaceae	ParaBacteroidota	5	Otu3815
Otu4471	Bacteroidetes	Bacteroidia	Bacteroidales	Tannerellaceae	ParaBacteroidota	5	Otu4471													1						1
Otu1735	Fusobacteriota	Fusobacteriia	Fusobacteriotales	Fusobacteriotaceae	Fusobacterium	5	Otu1735
Otu3660	Pseudomonadota	GammaProteobacteria	BetaProteobacteriales	Burkholderiaceae	Parasutterella	5	Otu3660
Otu4119	Pseudomonadota	AlphaProteobacteria	Caulobacterales	Caulobacteraceae	Phenylobacterium	5	Otu4119
Otu0989	Pseudomonadota	GammaProteobacteria	Enterobacteriales	Enterobacteriaceae	Enterobacteriaceae_unclassified	5	Otu0989																							1
Otu1379	Pseudomonadota	GammaProteobacteria	Enterobacteriales	Enterobacteriaceae	Enterobacteriaceae_unclassified	5	Otu1379
Otu1833	Verrucomicrobiota	Verrucomicrobiae	Verrucomicrobiales	Akkermansiaceae	Akkermansia	5	Otu1833
Otu2270	Verrucomicrobiota	Verrucomicrobiae	Verrucomicrobiales	Akkermansiaceae	Akkermansia	5	Otu2270
Otu1967	Verrucomicrobiota	Verrucomicrobiae	Verrucomicrobiales	Akkermansiaceae	Akkermansia	5	Otu1967
Otu3551	Verrucomicrobiota	Verrucomicrobiae	Verrucomicrobiales	Akkermansiaceae	Akkermansia	5	Otu3551
Otu2675	Actinomycetota	Coriobacteriia	Coriobacteriales	Eggerthellaceae	Eggerthella	4	Otu2675																																			1
Otu2494	Actinomycetota	Coriobacteriia	Coriobacteriales	Eggerthellaceae	Eggerthellaceae_unclassified	4	Otu2494
Otu2550	Bacillota	Clostridia	Clostridiales	Christensenellaceae	Christensenellaceae_R-7_group	4	Otu2550
Otu2702	Bacillota	Clostridia	Clostridiales	Christensenellaceae	Christensenellaceae_R-7_group	4	Otu2702
Otu3255	Bacillota	Clostridia	Clostridiales	Christensenellaceae	Christensenellaceae_R-7_group	4	Otu3255
Otu1709	Bacillota	Clostridia	Clostridiales	Clostridiaceae_1	Clostridium_sensu_stricto_1	4	Otu1709								1
Otu0418	Bacillota	Clostridia	Clostridiales	Clostridiaceae_1	Clostridium_sensu_stricto_13	4	Otu0418
Otu2020	Bacillota	Clostridia	Clostridiales	Clostridiales_unclassified	Clostridiales_unclassified	4	Otu2020
Otu4350	Bacillota	Clostridia	Clostridiales	Clostridiales_unclassified	Clostridiales_unclassified	4	Otu4350
Otu4142	Bacillota	Clostridia	Clostridiales	Clostridiales_vadinBB60_group	Clostridiales_vadinBB60_group_ge	4	Otu4142
Otu0671	Bacillota	Clostridia	Clostridiales	Family_XIII	Family_XIII_AD3011_group	4	Otu0671
Otu0929	Bacillota	Clostridia	Clostridiales	Family_XIII	Family_XIII_AD3011_group	4	Otu0929
Otu3933	Bacillota	Clostridia	Clostridiales	Family_XIII	Family_XIII_AD3011_group	4	Otu3933
Otu2604	Bacillota	Clostridia	Clostridiales	Family_XIII	Family_XIII_unclassified	4	Otu2604
Otu3007	Bacillota	Clostridia	Clostridiales	Lachnospiraceae	A2	4	Otu3007
Otu0607	Bacillota	Clostridia	Clostridiales	Lachnospiraceae	Acetatifactor	4	Otu0607	3	1	11
Otu1751	Bacillota	Clostridia	Clostridiales	Lachnospiraceae	Blautia	4	Otu1751
Otu1724	Bacillota	Clostridia	Clostridiales	Lachnospiraceae	Blautia	4	Otu1724
Otu2659	Bacillota	Clostridia	Clostridiales	Lachnospiraceae	Blautia	4	Otu2659
Otu1384	Bacillota	Clostridia	Clostridiales	Lachnospiraceae	Blautia	4	Otu1384
Otu2752	Bacillota	Clostridia	Clostridiales	Lachnospiraceae	Blautia	4	Otu2752
Otu2760	Bacillota	Clostridia	Clostridiales	Lachnospiraceae	Blautia	4	Otu2760
Otu2853	Bacillota	Clostridia	Clostridiales	Lachnospiraceae	Blautia	4	Otu2853
Otu3781	Bacillota	Clostridia	Clostridiales	Lachnospiraceae	Blautia	4	Otu3781
Otu2441	Bacillota	Clostridia	Clostridiales	Lachnospiraceae	Fusicatenibacter	4	Otu2441																																						1
Otu3549	Bacillota	Clostridia	Clostridiales	Lachnospiraceae	Fusicatenibacter	4	Otu3549																																								1
Otu3620	Bacillota	Clostridia	Clostridiales	Lachnospiraceae	Hungatella	4	Otu3620
Otu3352	Bacillota	Clostridia	Clostridiales	Lachnospiraceae	Hungatella	4	Otu3352														1
Otu3485	Bacillota	Clostridia	Clostridiales	Lachnospiraceae	Hungatella	4	Otu3485
Otu3510	Bacillota	Clostridia	Clostridiales	Lachnospiraceae	Hungatella	4	Otu3510
Otu2617	Bacillota	Clostridia	Clostridiales	Lachnospiraceae	Hungatella	4	Otu2617
Otu1510	Bacillota	Clostridia	Clostridiales	Lachnospiraceae	Lachnoclostridium	4	Otu1510
Otu2464	Bacillota	Clostridia	Clostridiales	Lachnospiraceae	Lachnoclostridium	4	Otu2464
Otu1704	Bacillota	Clostridia	Clostridiales	Lachnospiraceae	Lachnoclostridium	4	Otu1704																															2
Otu2890	Bacillota	Clostridia	Clostridiales	Lachnospiraceae	Lachnoclostridium	4	Otu2890																						1
Otu3342	Bacillota	Clostridia	Clostridiales	Lachnospiraceae	Lachnoclostridium	4	Otu3342
Otu1453	Bacillota	Clostridia	Clostridiales	Lachnospiraceae	Lachnoclostridium	4	Otu1453																																								2
Otu3522	Bacillota	Clostridia	Clostridiales	Lachnospiraceae	Lachnoclostridium	4	Otu3522
Otu3020	Bacillota	Clostridia	Clostridiales	Lachnospiraceae	Lachnoclostridium	4	Otu3020
Otu3111	Bacillota	Clostridia	Clostridiales	Lachnospiraceae	Lachnoclostridium	4	Otu3111
Otu2596	Bacillota	Clostridia	Clostridiales	Lachnospiraceae	Lachnoclostridium	4	Otu2596
Otu4184	Bacillota	Clostridia	Clostridiales	Lachnospiraceae	Lachnoclostridium	4	Otu4184
Otu0441	Bacillota	Clostridia	Clostridiales	Lachnospiraceae	Lachnospiraceae_ge	4	Otu0441
Otu1143	Bacillota	Clostridia	Clostridiales	Lachnospiraceae	Lachnospiraceae_NK4A136_group	4	Otu1143
Otu0825	Bacillota	Clostridia	Clostridiales	Lachnospiraceae	Lachnospiraceae_NK4A136_group	4	Otu0825
Otu2734	Bacillota	Clostridia	Clostridiales	Lachnospiraceae	Lachnospiraceae_NK4A136_group	4	Otu2734
Otu0864	Bacillota	Clostridia	Clostridiales	Lachnospiraceae	Lachnospiraceae_NK4A136_group	4	Otu0864
Otu0855	Bacillota	Clostridia	Clostridiales	Lachnospiraceae	Lachnospiraceae_NK4A136_group	4	Otu0855
Otu1364	Bacillota	Clostridia	Clostridiales	Lachnospiraceae	Lachnospiraceae_NK4A136_group	4	Otu1364
Otu2144	Bacillota	Clostridia	Clostridiales	Lachnospiraceae	Lachnospiraceae_NK4A136_group	4	Otu2144
Otu2746	Bacillota	Clostridia	Clostridiales	Lachnospiraceae	Lachnospiraceae_NK4A136_group	4	Otu2746
Otu1792	Bacillota	Clostridia	Clostridiales	Lachnospiraceae	Lachnospiraceae_NK4A136_group	4	Otu1792
Otu2511	Bacillota	Clostridia	Clostridiales	Lachnospiraceae	Lachnospiraceae_NK4A136_group	4	Otu2511
Otu3328	Bacillota	Clostridia	Clostridiales	Lachnospiraceae	Lachnospiraceae_NK4A136_group	4	Otu3328
Otu2543	Bacillota	Clostridia	Clostridiales	Lachnospiraceae	Lachnospiraceae_NK4B4_group	4	Otu2543
Otu3029	Bacillota	Clostridia	Clostridiales	Lachnospiraceae	Lachnospiraceae_UCG-001	4	Otu3029										1
Otu4467	Bacillota	Clostridia	Clostridiales	Lachnospiraceae	Lachnospiraceae_UCG-006	4	Otu4467
Otu4447	Bacillota	Clostridia	Clostridiales	Lachnospiraceae	Lachnospiraceae_UCG-006	4	Otu4447
Otu1883	Bacillota	Clostridia	Clostridiales	Lachnospiraceae	Lachnospiraceae_UCG-010	4	Otu1883
Otu1800	Bacillota	Clostridia	Clostridiales	Lachnospiraceae	Lachnospiraceae_unclassified	4	Otu1800								1																							1
Otu3320	Bacillota	Clostridia	Clostridiales	Lachnospiraceae	Lachnospiraceae_unclassified	4	Otu3320					1
Otu4029	Bacillota	Clostridia	Clostridiales	Lachnospiraceae	Lachnospiraceae_unclassified	4	Otu4029																																						1
Otu1588	Bacillota	Clostridia	Clostridiales	Lachnospiraceae	Lachnospiraceae_unclassified	4	Otu1588
Otu1093	Bacillota	Clostridia	Clostridiales	Lachnospiraceae	Lachnospiraceae_unclassified	4	Otu1093			2						1																		2
Otu2830	Bacillota	Clostridia	Clostridiales	Lachnospiraceae	Lachnospiraceae_unclassified	4	Otu2830
Otu2045	Bacillota	Clostridia	Clostridiales	Lachnospiraceae	Lachnospiraceae_unclassified	4	Otu2045
Otu2354	Bacillota	Clostridia	Clostridiales	Lachnospiraceae	Lachnospiraceae_unclassified	4	Otu2354			1
Otu1491	Bacillota	Clostridia	Clostridiales	Lachnospiraceae	Lachnospiraceae_unclassified	4	Otu1491																																1
Otu2396	Bacillota	Clostridia	Clostridiales	Lachnospiraceae	Lachnospiraceae_unclassified	4	Otu2396
Otu2591	Bacillota	Clostridia	Clostridiales	Lachnospiraceae	Lachnospiraceae_unclassified	4	Otu2591					1
Otu2477	Bacillota	Clostridia	Clostridiales	Lachnospiraceae	Lachnospiraceae_unclassified	4	Otu2477
Otu2736	Bacillota	Clostridia	Clostridiales	Lachnospiraceae	Lachnospiraceae_unclassified	4	Otu2736
Otu1912	Bacillota	Clostridia	Clostridiales	Lachnospiraceae	Lachnospiraceae_unclassified	4	Otu1912
Otu1404	Bacillota	Clostridia	Clostridiales	Lachnospiraceae	Lachnospiraceae_unclassified	4	Otu1404
Otu3089	Bacillota	Clostridia	Clostridiales	Lachnospiraceae	Lachnospiraceae_unclassified	4	Otu3089
Otu3145	Bacillota	Clostridia	Clostridiales	Lachnospiraceae	Lachnospiraceae_unclassified	4	Otu3145
Otu3073	Bacillota	Clostridia	Clostridiales	Lachnospiraceae	Lachnospiraceae_unclassified	4	Otu3073
Otu3418	Bacillota	Clostridia	Clostridiales	Lachnospiraceae	Lachnospiraceae_unclassified	4	Otu3418
Otu2932	Bacillota	Clostridia	Clostridiales	Lachnospiraceae	Lachnospiraceae_unclassified	4	Otu2932
Otu3463	Bacillota	Clostridia	Clostridiales	Lachnospiraceae	Lachnospiraceae_unclassified	4	Otu3463
Otu2339	Bacillota	Clostridia	Clostridiales	Lachnospiraceae	Lachnospiraceae_unclassified	4	Otu2339																														1
Otu2843	Bacillota	Clostridia	Clostridiales	Lachnospiraceae	Lachnospiraceae_unclassified	4	Otu2843																																										1
Otu3360	Bacillota	Clostridia	Clostridiales	Lachnospiraceae	Lachnospiraceae_unclassified	4	Otu3360																								1
Otu3090	Bacillota	Clostridia	Clostridiales	Lachnospiraceae	Lachnospiraceae_unclassified	4	Otu3090																											5
Otu3003	Bacillota	Clostridia	Clostridiales	Lachnospiraceae	Lachnospiraceae_unclassified	4	Otu3003
Otu3266	Bacillota	Clostridia	Clostridiales	Lachnospiraceae	Lachnospiraceae_unclassified	4	Otu3266																																			1
Otu2597	Bacillota	Clostridia	Clostridiales	Lachnospiraceae	Lachnospiraceae_unclassified	4	Otu2597
Otu3035	Bacillota	Clostridia	Clostridiales	Lachnospiraceae	Lachnospiraceae_unclassified	4	Otu3035
Otu3776	Bacillota	Clostridia	Clostridiales	Lachnospiraceae	Lachnospiraceae_unclassified	4	Otu3776
Otu3834	Bacillota	Clostridia	Clostridiales	Lachnospiraceae	Lachnospiraceae_unclassified	4	Otu3834
Otu3666	Bacillota	Clostridia	Clostridiales	Lachnospiraceae	Lachnospiraceae_unclassified	4	Otu3666
Otu4032	Bacillota	Clostridia	Clostridiales	Lachnospiraceae	Lachnospiraceae_unclassified	4	Otu4032
Otu2771	Bacillota	Clostridia	Clostridiales	Lachnospiraceae	Lachnospiraceae_unclassified	4	Otu2771
Otu3254	Bacillota	Clostridia	Clostridiales	Lachnospiraceae	Lachnospiraceae_unclassified	4	Otu3254
Otu3968	Bacillota	Clostridia	Clostridiales	Lachnospiraceae	Lachnospiraceae_unclassified	4	Otu3968
Otu4335	Bacillota	Clostridia	Clostridiales	Lachnospiraceae	Lachnospiraceae_unclassified	4	Otu4335
Otu3597	Bacillota	Clostridia	Clostridiales	Lachnospiraceae	Lachnospiraceae_unclassified	4	Otu3597
Otu3616	Bacillota	Clostridia	Clostridiales	Lachnospiraceae	Lachnospiraceae_unclassified	4	Otu3616
Otu4031	Bacillota	Clostridia	Clostridiales	Lachnospiraceae	Lachnospiraceae_unclassified	4	Otu4031
Otu3680	Bacillota	Clostridia	Clostridiales	Lachnospiraceae	Lachnospiraceae_unclassified	4	Otu3680
Otu3869	Bacillota	Clostridia	Clostridiales	Lachnospiraceae	Lachnospiraceae_unclassified	4	Otu3869
Otu4022	Bacillota	Clostridia	Clostridiales	Lachnospiraceae	Lachnospiraceae_unclassified	4	Otu4022
Otu3252	Bacillota	Clostridia	Clostridiales	Lachnospiraceae	Lachnospiraceae_unclassified	4	Otu3252
Otu3136	Bacillota	Clostridia	Clostridiales	Lachnospiraceae	Lachnospiraceae_unclassified	4	Otu3136																																			2	1
Otu4503	Bacillota	Clostridia	Clostridiales	Lachnospiraceae	Lachnospiraceae_unclassified	4	Otu4503
Otu3693	Bacillota	Clostridia	Clostridiales	Lachnospiraceae	Lachnospiraceae_unclassified	4	Otu3693														1
Otu4404	Bacillota	Clostridia	Clostridiales	Lachnospiraceae	Lachnospiraceae_unclassified	4	Otu4404
Otu6040	Bacillota	Clostridia	Clostridiales	Lachnospiraceae	Lachnospiraceae_unclassified	4	Otu6040
Otu2455	Bacillota	Clostridia	Clostridiales	Lachnospiraceae	Sellimonas	4	Otu2455
Otu0557	Bacillota	Clostridia	Clostridiales	Lachnospiraceae	Tyzzerella	4	Otu0557
Otu2969	Bacillota	Clostridia	Clostridiales	Lachnospiraceae	uncultured	4	Otu2969
Otu4010	Bacillota	Clostridia	Clostridiales	Lachnospiraceae	uncultured	4	Otu4010
Otu1260	Bacillota	Clostridia	Clostridiales	Peptococcaceae	uncultured	4	Otu1260
Otu3523	Bacillota	Clostridia	Clostridiales	Ruminococcaceae	Anaerotruncus	4	Otu3523
Otu2309	Bacillota	Clostridia	Clostridiales	Ruminococcaceae	Butyricicoccus	4	Otu2309
Otu2134	Bacillota	Clostridia	Clostridiales	Ruminococcaceae	Flavonifractor	4	Otu2134
Otu2526	Bacillota	Clostridia	Clostridiales	Ruminococcaceae	Flavonifractor	4	Otu2526																					2
Otu1589	Bacillota	Clostridia	Clostridiales	Ruminococcaceae	GCA-900066225	4	Otu1589
Otu2043	Bacillota	Clostridia	Clostridiales	Ruminococcaceae	Oscillibacter	4	Otu2043																																						1
Otu3487	Bacillota	Clostridia	Clostridiales	Ruminococcaceae	Oscillibacter	4	Otu3487
Otu3503	Bacillota	Clostridia	Clostridiales	Ruminococcaceae	Oscillibacter	4	Otu3503
Otu4330	Bacillota	Clostridia	Clostridiales	Ruminococcaceae	Phocea	4	Otu4330
Otu4225	Bacillota	Clostridia	Clostridiales	Ruminococcaceae	Phocea	4	Otu4225
Otu2492	Bacillota	Clostridia	Clostridiales	Ruminococcaceae	Ruminiclostridium_5	4	Otu2492
Otu1851	Bacillota	Clostridia	Clostridiales	Ruminococcaceae	Ruminiclostridium_5	4	Otu1851
Otu0740	Bacillota	Clostridia	Clostridiales	Ruminococcaceae	Ruminiclostridium_5	4	Otu0740
Otu2822	Bacillota	Clostridia	Clostridiales	Ruminococcaceae	Ruminiclostridium_5	4	Otu2822
Otu2364	Bacillota	Clostridia	Clostridiales	Ruminococcaceae	Ruminiclostridium_5	4	Otu2364
Otu2926	Bacillota	Clostridia	Clostridiales	Ruminococcaceae	Ruminiclostridium_5	4	Otu2926
Otu1942	Bacillota	Clostridia	Clostridiales	Ruminococcaceae	Ruminiclostridium_9	4	Otu1942				1
Otu1571	Bacillota	Clostridia	Clostridiales	Ruminococcaceae	Ruminiclostridium_9	4	Otu1571			1
Otu3494	Bacillota	Clostridia	Clostridiales	Ruminococcaceae	Ruminiclostridium_9	4	Otu3494			1	1	1
Otu1131	Bacillota	Clostridia	Clostridiales	Ruminococcaceae	Ruminococcaceae_ge	4	Otu1131					1
Otu2182	Bacillota	Clostridia	Clostridiales	Ruminococcaceae	Ruminococcaceae_ge	4	Otu2182
Otu0923	Bacillota	Clostridia	Clostridiales	Ruminococcaceae	Ruminococcaceae_UCG-003	4	Otu0923
Otu2132	Bacillota	Clostridia	Clostridiales	Ruminococcaceae	Ruminococcaceae_UCG-013	4	Otu2132
Otu2288	Bacillota	Clostridia	Clostridiales	Ruminococcaceae	Ruminococcaceae_unclassified	4	Otu2288																						1
Otu1797	Bacillota	Clostridia	Clostridiales	Ruminococcaceae	Ruminococcaceae_unclassified	4	Otu1797	2	1	3
Otu1707	Bacillota	Clostridia	Clostridiales	Ruminococcaceae	Ruminococcaceae_unclassified	4	Otu1707
Otu2042	Bacillota	Clostridia	Clostridiales	Ruminococcaceae	UBA1819	4	Otu2042
Otu2680	Bacillota	Clostridia	Clostridiales	Ruminococcaceae	UBA1819	4	Otu2680
Otu2670	Bacillota	Clostridia	Clostridiales	Ruminococcaceae	UBA1819	4	Otu2670
Otu3104	Bacillota	Clostridia	Clostridiales	Ruminococcaceae	UBA1819	4	Otu3104
Otu2643	Bacillota	Erysipelotrichia	Erysipelotrichales	Erysipelotrichaceae	Candidatus_Stoquefichus	4	Otu2643
Otu3970	Bacillota	Erysipelotrichia	Erysipelotrichales	Erysipelotrichaceae	Candidatus_Stoquefichus	4	Otu3970
Otu3263	Bacillota	Erysipelotrichia	Erysipelotrichales	Erysipelotrichaceae	Coprobacillus	4	Otu3263																								1
Otu2478	Bacillota	Erysipelotrichia	Erysipelotrichales	Erysipelotrichaceae	Coprobacillus	4	Otu2478																																			1	1
Otu2176	Bacillota	Erysipelotrichia	Erysipelotrichales	Erysipelotrichaceae	Dielma	4	Otu2176
Otu2378	Bacillota	Erysipelotrichia	Erysipelotrichales	Erysipelotrichaceae	Erysipelatoclostridium	4	Otu2378
Otu2684	Bacillota	Erysipelotrichia	Erysipelotrichales	Erysipelotrichaceae	Erysipelatoclostridium	4	Otu2684
Otu2522	Bacillota	Erysipelotrichia	Erysipelotrichales	Erysipelotrichaceae	Erysipelatoclostridium	4	Otu2522
Otu2414	Bacillota	Erysipelotrichia	Erysipelotrichales	Erysipelotrichaceae	Erysipelotrichaceae_ge	4	Otu2414																																						2
Otu2759	Bacillota	Erysipelotrichia	Erysipelotrichales	Erysipelotrichaceae	Erysipelotrichaceae_ge	4	Otu2759
Otu4242	Bacillota	Erysipelotrichia	Erysipelotrichales	Erysipelotrichaceae	Erysipelotrichaceae_ge	4	Otu4242																					1
Otu2730	Bacillota	Erysipelotrichia	Erysipelotrichales	Erysipelotrichaceae	Erysipelotrichaceae_unclassified	4	Otu2730
Otu1561	Bacillota	Erysipelotrichia	Erysipelotrichales	Erysipelotrichaceae	Faecalibaculum	4	Otu1561										1
Otu2247	Bacillota	Erysipelotrichia	Erysipelotrichales	Erysipelotrichaceae	Faecalitalea	4	Otu2247
Otu2871	Bacillota	Erysipelotrichia	Erysipelotrichales	Erysipelotrichaceae	Faecalitalea	4	Otu2871
Otu1348	Bacillota	Erysipelotrichia	Erysipelotrichales	Erysipelotrichaceae	Holdemania	4	Otu1348																																							1
Otu2036	Bacillota	Erysipelotrichia	Erysipelotrichales	Erysipelotrichaceae	Holdemania	4	Otu2036																									1													1
Otu1020	Bacillota	Erysipelotrichia	Erysipelotrichales	Erysipelotrichaceae	Turicibacter	4	Otu1020
Otu1350	Bacillota	Erysipelotrichia	Erysipelotrichales	Erysipelotrichaceae	uncultured	4	Otu1350
Otu1629	Bacillota	Bacilli	Lactobacillales	Enterococcaceae	Enterococcaceae_unclassified	4	Otu1629
Otu1297	Bacillota	Negativicutes	Selenomonadales	Acidaminococcaceae	Phascolarctobacterium	4	Otu1297
Otu2431	Bacillota	Negativicutes	Selenomonadales	Acidaminococcaceae	Phascolarctobacterium	4	Otu2431
Otu3298	Bacillota	Negativicutes	Selenomonadales	Acidaminococcaceae	Phascolarctobacterium	4	Otu3298
Otu3086	Bacillota	Negativicutes	Selenomonadales	Acidaminococcaceae	Phascolarctobacterium	4	Otu3086
Otu2311	Bacteria_unclassified	Bacteria_unclassified	Bacteria_unclassified	Bacteria_unclassified	Bacteria_unclassified	4	Otu2311
Otu0970	Bacteroidetes	Bacteroidia	Bacteroidales	Bacteroidaceae	Bacteroidota	4	Otu0970														1
Otu0972	Bacteroidetes	Bacteroidia	Bacteroidales	Bacteroidaceae	Bacteroidota	4	Otu0972
Otu1505	Bacteroidetes	Bacteroidia	Bacteroidales	Bacteroidaceae	Bacteroidota	4	Otu1505
Otu1718	Bacteroidetes	Bacteroidia	Bacteroidales	Bacteroidaceae	Bacteroidota	4	Otu1718																																						1
Otu1339	Bacteroidetes	Bacteroidia	Bacteroidales	Bacteroidaceae	Bacteroidota	4	Otu1339
Otu2174	Bacteroidetes	Bacteroidia	Bacteroidales	Bacteroidaceae	Bacteroidota	4	Otu2174
Otu1871	Bacteroidetes	Bacteroidia	Bacteroidales	Bacteroidaceae	Bacteroidota	4	Otu1871
Otu0784	Bacteroidetes	Bacteroidia	Bacteroidales	Bacteroidaceae	Bacteroidota	4	Otu0784
Otu1416	Bacteroidetes	Bacteroidia	Bacteroidales	Bacteroidaceae	Bacteroidota	4	Otu1416						1														1
Otu2039	Bacteroidetes	Bacteroidia	Bacteroidales	Bacteroidaceae	Bacteroidota	4	Otu2039
Otu2584	Bacteroidetes	Bacteroidia	Bacteroidales	Bacteroidaceae	Bacteroidota	4	Otu2584
Otu1985	Bacteroidetes	Bacteroidia	Bacteroidales	Bacteroidaceae	Bacteroidota	4	Otu1985																															1
Otu1355	Bacteroidetes	Bacteroidia	Bacteroidales	Bacteroidaceae	Bacteroidota	4	Otu1355																																								1
Otu2945	Bacteroidetes	Bacteroidia	Bacteroidales	Bacteroidaceae	Bacteroidota	4	Otu2945
Otu2803	Bacteroidetes	Bacteroidia	Bacteroidales	Bacteroidaceae	Bacteroidota	4	Otu2803
Otu2510	Bacteroidetes	Bacteroidia	Bacteroidales	Bacteroidaceae	Bacteroidota	4	Otu2510																																			1
Otu2335	Bacteroidetes	Bacteroidia	Bacteroidales	Bacteroidaceae	Bacteroidota	4	Otu2335
[truncated: 2,401 more rows]
[truncated: 532 more columns]
