# Supplementary material for: Evaluating Effects of Antibiotics Across Preclinical Models of the Human Gastrointestinal Microbiota
Source: Microbiologyopen. 2025 Jul 16;14(4):e70030. doi: 10.1002/mbo3.70030 (PMC12265406; doi:10.1002/mbo3.70030)
Supplement: Supplementary file 2 — Supplementary Table S2. [file MBO3-14-e70030-s003.xlsx]

## Sheet: Table S2
Supplementary Table S2: Abundance of OTUs across bioreactor communities found in 10 or more samples*.
				NEBR.Location	NEBR8A04	NEBR8A05	NEBR8A06	NEBR8B01	NEBR8B02	NEBR8B03	NEBR8B04	NEBR8B05	NEBR8B06	NEBR8C01	NEBR8C02	NEBR8C03	NEBR8C04	NEBR8C05	NEBR8C06	NEBR8D01	NEBR8D02	NEBR8D03	NEBR8D04	NEBR8D05	NEBR8D06	NEBR8E01	NEBR8E02	NEBR8E03	NEBR8E04	NEBR8E05	NEBR8E06	NEBR9A01	NEBR9A02	NEBR9A03	NEBR9A04	NEBR9A05	NEBR9A06	NEBR9B01	NEBR9B02	NEBR9B03	NEBR1B10	NEBR1B11	NEBR1B12	NEBR1C07	NEBR1C08	NEBR1C09	NEBR1C11	NEBR1C12	NEBR4A07
*Note 0 values were replace with blank cells to reduce file size.				Antibiotic	Untreated	Untreated	Untreated	Ceftriaxone	Ceftriaxone	Ceftriaxone	Ceftriaxone	Ceftriaxone	Ceftriaxone	Ceftriaxone	Ceftriaxone	Ceftriaxone	Ceftriaxone	Ceftriaxone	Ceftriaxone	Cefaclor	Cefaclor	Cefaclor	Cefaclor	Cefaclor	Cefaclor	Cefaclor	Cefaclor	Cefaclor	Cefaclor	Cefaclor	Cefaclor	Untreated	Untreated	Untreated	Untreated	Untreated	Untreated	Untreated	Untreated	Untreated	Cefaclor	Cefaclor	Cefaclor	Ceftriaxone	Ceftriaxone	Ceftriaxone	Untreated	Untreated	Untreated
Total # Clostridiales	735	0.588471		StoolSample	FS04	FS05	FS06	FS01	FS02	FS03	FS04	FS05	FS06	FS07	FS08	FS09	FS10	FS11	FS12	FS01	FS02	FS03	FS04	FS05	FS06	FS07	FS08	FS09	FS10	FS11	FS12	FS01	FS02	FS03	FS07	FS08	FS09	FS10	FS11	FS12	FS01	FS02	FS03	FS01	FS02	FS03	FS02	FS03	FS07
Total # Bacteroidales	514	0.411529		Time	Day5	Day5	Day5	Day5	Day5	Day5	Day5	Day5	Day5	Day5	Day5	Day5	Day5	Day5	Day5	Day5	Day5	Day5	Day5	Day5	Day5	Day5	Day5	Day5	Day5	Day5	Day5	Day5	Day5	Day5	Day5	Day5	Day5	Day5	Day5	Day5	Day5	Day5	Day5	Day5	Day5	Day5	Day5	Day5	Day5
SampleID	Phylum	Order	Familly	Genus	CDC2Plate15H01	CDC2Plate15H02	CDC2Plate15H03	CDC2Plate15H04	CDC2Plate15H05	CDC2Plate15H06	CDC2Plate15H07	CDC2Plate15H08	CDC2Plate15H09	CDC2Plate15H10	CDC2Plate16A01	CDC2Plate16A02	CDC2Plate16A03	CDC2Plate16A04	CDC2Plate16A05	CDC2Plate16A06	CDC2Plate16A07	CDC2Plate16A08	CDC2Plate16A09	CDC2Plate16A10	CDC2Plate16A11	CDC2Plate16A12	CDC2Plate16B01	CDC2Plate16B02	CDC2Plate16B03	CDC2Plate16B04	CDC2Plate16B05	CDC2Plate16H02	CDC2Plate16H03	CDC2Plate16H04	CDC2Plate16H05	CDC2Plate16H06	CDC2Plate16H07	CDC2Plate16H08	CDC2Plate16H09	CDC2Plate16H10	CDC2Plate3G02	CDC2Plate3G03	CDC2Plate3G04	CDC2Plate3G11	CDC2Plate3G12	CDC2Plate3H01	CDC2Plate3H03	CDC2Plate3H04	CDC2Plate5G05
Otu0145	Actinomycetota	Bifidobacteriales	Bifidobacteriaceae	Bifidobacterium			1	6					8			1									2			3							11		33							1					5
Otu0301	Actinomycetota	Bifidobacteriales	Bifidobacteriaceae	Bifidobacterium														3			1		2				13			1						1
Otu0174	Actinomycetota	Bifidobacteriales	Bifidobacteriaceae	Bifidobacterium				1
Otu1192	Actinomycetota	Bifidobacteriales	Bifidobacteriaceae	Bifidobacterium
Otu2124	Actinomycetota	Bifidobacteriales	Bifidobacteriaceae	Bifidobacterium
Otu2751	Actinomycetota	Bifidobacteriales	Bifidobacteriaceae	Bifidobacterium				1
Otu2772	Actinomycetota	Bifidobacteriales	Bifidobacteriaceae	Bifidobacterium
Otu0423	Actinomycetota	Coriobacteriales	Atopobiaceae	Atopobium																															3
Otu0192	Actinomycetota	Coriobacteriales	Coriobacteriaceae	Collinsella				8	2	7	11									3	2	4	1								4			2						3	1	1	4	15	8	3	1	13
Otu1809	Actinomycetota	Coriobacteriales	Coriobacteriaceae	Collinsella																																							2
Otu1696	Actinomycetota	Coriobacteriales	Coriobacteriaceae	Collinsella				1
Otu1195	Actinomycetota	Coriobacteriales	Eggerthellaceae	Adlercreutzia																										1							1
Otu0484	Actinomycetota	Coriobacteriales	Eggerthellaceae	Eggerthella								1	2					1						1				2			1
Otu1725	Actinomycetota	Coriobacteriales	Eggerthellaceae	Gordonibacter
Otu1604	Actinomycetota	Coriobacteriales	Eggerthellaceae	Senegalimassilia
Otu2274	Bacteria_unclassified	Bacteria_unclassified	Bacteria_unclassified	Bacteria_unclassified
Otu0002	Bacteroidota	Bacteroidales	Bacteroidaceae	Bacteroides	561	591	471	448	705	1030	2627	891	1	1020	581	2	277	305	491	252	674	451	2893	359		820	711		322	908	587	1599	966	708	638	514	6	611	862	138	1391	1126	493	274	1677	416	182	570	1588
Otu0003	Bacteroidota	Bacteroidales	Bacteroidaceae	Bacteroides		429		1657	603	782			29	248	690	328		525	2398	130		691			246	293	476	298		1775	1866	69	311	28	97	695	1158		1985	913		146	167	809	401	695	178	402	211
Otu0007	Bacteroidota	Bacteroidales	Bacteroidaceae	Bacteroides	217		123	1			322	1	75		321	290	418	161	137			1	364	24	22	84	166	204	581	518	325		1		20	160	126	969	258	398									31
Otu0004	Bacteroidota	Bacteroidales	Bacteroidaceae	Bacteroides	2		19		96	3	1		177	126		28	68		53	641	169			1	72	1286		193	2	1	16	383		499	39		38			789	85	2	155	53		103	28	442	1075
Otu0006	Bacteroidota	Bacteroidales	Bacteroidaceae	Bacteroides	4	692	80	119	1924		3	1587	3	599	283	1680	1167	751	4	1535	1112			728	1	171	1388	1859	1975			101	175	2	78	864	543	298			461	833		1705	380		1945		320
Otu0012	Bacteroidota	Bacteroidales	Bacteroidaceae	Bacteroides			2943	32					4418		2			1	7	26	12				2691	2		5		1		24				2	109	632	4	158	4		1	23			1
Otu0015	Bacteroidota	Bacteroidales	Bacteroidaceae	Bacteroides	1	219			407		1		30	554	402			1			572			128	40	55	25	191	5	9			251		613	143	398			1		553			260		390		135
Otu0075	Bacteroidota	Bacteroidales	Bacteroidaceae	Bacteroides		18	5	3	52	48		43		32	1		4	25		16	24			16		3	26		1	20	1	8	14	21		17			13		23	21	9	14	27	8	23	7	3
Otu0080	Bacteroidota	Bacteroidales	Bacteroidaceae	Bacteroides		6		1	54	43		68		31			4	4		14	28	5		15		7	32			2	1	7	8	9		14					34	33	5		21		19	6	10
Otu0241	Bacteroidota	Bacteroidales	Bacteroidaceae	Bacteroides		1		2		3	5	4		6	3		1	1	1			2	4	3		3				1	2	4	5	4	1				2		8	2	5					1	1
Otu0014	Bacteroidota	Bacteroidales	Bacteroidaceae	Bacteroides	1154	8	19	6			189	256	19	2	2		89			7	266		250	513	24	1	1		197					3	1175			22		7	189			4
Otu0066	Bacteroidota	Bacteroidales	Bacteroidaceae	Bacteroides		66	6			37		77		42	17	45	57			14	39	10	1	15		8	52	7	60			10	5	14		34		27			28	39	15		23			16	14
Otu0120	Bacteroidota	Bacteroidales	Bacteroidaceae	Bacteroides	40	7	188	2			18	17		5			5				9		27	8					5			7			29			22	1	2	26						1
Otu0328	Bacteroidota	Bacteroidales	Bacteroidaceae	Bacteroides	2						1	1		1				1	3	3			2	1		3			2			2	5					1	1		3	2	1					2
Otu0078	Bacteroidota	Bacteroidales	Bacteroidaceae	Bacteroides					8				3	11		1	11		2	15						97		2				68		93	1					74	23		10	1		7	1	31	31
Otu0032	Bacteroidota	Bacteroidales	Bacteroidaceae	Bacteroides		75		183	119			31				1			62	62	102			76							242	119	219			41				137		57		159	51		20
Otu0248	Bacteroidota	Bacteroidales	Bacteroidaceae	Bacteroides		2		7	1	6						1		1	8			2		1		1				3	2		2				6		3		1	1			2	2		1
Otu0130	Bacteroidota	Bacteroidales	Bacteroidaceae	Bacteroides			15		3				15			1	1		2	7	2				16	17		2				4		2	4		2			77			2	3		8	2	8	4
Otu0079	Bacteroidota	Bacteroidales	Bacteroidaceae	Bacteroides		17	9		51			61		60	1		24			25	20	2				5	21		34			19	26	1	2	27		16			44	23		20	44		27		3
Otu0211	Bacteroidota	Bacteroidales	Bacteroidaceae	Bacteroides	1		9	1	2	2	1							1	1		8		4				1			2			1		9			6	2		1					3		1	1
Otu0099	Bacteroidota	Bacteroidales	Bacteroidaceae	Bacteroides			4	9	3					8			6		4	13	10		1			63					5	80	1	71					1	2	11		15	4		10		17	50
Otu0247	Bacteroidota	Bacteroidales	Bacteroidaceae	Bacteroides		2			3			2				8		3		4				2			2	8	10				1		1	1			1			8		7	3		15
Otu0334	Bacteroidota	Bacteroidales	Bacteroidaceae	Bacteroides			1	1				1			5		1	2				2				1	5					6		1	1			2						2	2		2	1	1
Otu0169	Bacteroidota	Bacteroidales	Bacteroidaceae	Bacteroides			11		6			4		4	5		6			38	7			1		6	6		1							32		4			2						1		5
Otu0057	Bacteroidota	Bacteroidales	Bacteroidaceae	Bacteroides		5				11		88		578								21		921						9				12					51				2			38		9	3
Otu0195	Bacteroidota	Bacteroidales	Bacteroidaceae	Bacteroides					2					8		1	4			34	5					3		6				2		11			1			1	1		3			6	2	4	5
Otu0050	Bacteroidota	Bacteroidales	Bacteroidaceae	Bacteroides	906		232				23	24					3				17		42	27					12						2			82		2	30
Otu0205	Bacteroidota	Bacteroidales	Bacteroidaceae	Bacteroides					3					3		4	9			18	3					6		10				3		11			1				4	1				3	2	2	3
Otu0288	Bacteroidota	Bacteroidales	Bacteroidaceae	Bacteroides				4	3	2				1	2			4	6			1				1					6		6	1	3					2	1			2	2	1		1
Otu0340	Bacteroidota	Bacteroidales	Bacteroidaceae	Bacteroides				3		2								2				5		1			2			5			2			3	2		2	3						2		3	1
Otu0027	Bacteroidota	Bacteroidales	Bacteroidaceae	Bacteroides			50	173		226							10			192		545										63		411				41	61		20		613	488		745		631
Otu0024	Bacteroidota	Bacteroidales	Bacteroidaceae	Bacteroides						550												141								208	50			281					335	14			214			709		423
Otu0290	Bacteroidota	Bacteroidales	Bacteroidaceae	Bacteroides						1		4		2			3									1						2							2		3	2			3
Otu0329	Bacteroidota	Bacteroidales	Bacteroidaceae	Bacteroides					4	6		3					3	4		8	4			2			4		1							1	1							3		2
Otu0182	Bacteroidota	Bacteroidales	Bacteroidaceae	Bacteroides			1								2	35	47	11								1	8	11	56							4	4	24
Otu0209	Bacteroidota	Bacteroidales	Bacteroidaceae	Bacteroides			1		7		1			3		6	17			38	5					8		5													4			3			5	2	7
Otu0420	Bacteroidota	Bacteroidales	Bacteroidaceae	Bacteroides		2		1						3	2					2	2	1			2		1						2		1	1	3						2	1		1	3	1
Otu0214	Bacteroidota	Bacteroidales	Bacteroidaceae	Bacteroides			58						7				5								1			1								1		39		11
Otu0272	Bacteroidota	Bacteroidales	Bacteroidaceae	Bacteroides		1	1	1	1	3				2		1										1				5									5					4		1	2	1
Otu0170	Bacteroidota	Bacteroidales	Bacteroidaceae	Bacteroides		11						1									5			1								13	13			1						2			8		1
Otu0408	Bacteroidota	Bacteroidales	Bacteroidaceae	Bacteroides				6				1		3										1			2			2						5					1
Otu0378	Bacteroidota	Bacteroidales	Bacteroidaceae	Bacteroides				3						2												4							1						2		9	4	1		6				1
Otu0333	Bacteroidota	Bacteroidales	Bacteroidaceae	Bacteroides		2		11												1				1							4	9	5											1	4
Otu0180	Bacteroidota	Bacteroidales	Bacteroidaceae	Bacteroides						46					4			41				3								16				36					15				8			26		2
Otu0257	Bacteroidota	Bacteroidales	Bacteroidaceae	Bacteroides			9						20				2			1	1				10	2		2				2									1
Otu0302	Bacteroidota	Bacteroidales	Bacteroidaceae	Bacteroides				2	5			2									4			1								9	9											1	7
Otu0276	Bacteroidota	Bacteroidales	Bacteroidaceae	Bacteroides				12	1										1												11	4	3							12				2
Otu0377	Bacteroidota	Bacteroidales	Bacteroidaceae	Bacteroides											1	3	1						1							1							1	3	2
Otu0430	Bacteroidota	Bacteroidales	Bacteroidaceae	Bacteroides			2						1				1								10										2
Otu0331	Bacteroidota	Bacteroidales	Bacteroidaceae	Bacteroides		2			4			7						2		3	2														1						1	1			4		3
Otu0324	Bacteroidota	Bacteroidales	Bacteroidaceae	Bacteroides				6	3										4												8					1				2				5	2
Otu0381	Bacteroidota	Bacteroidales	Bacteroidaceae	Bacteroides				4						2		8			4						1	1					2						4		5
Otu0225	Bacteroidota	Bacteroidales	Bacteroidaceae	Bacteroides				45											5							2					16	1	7					9
Otu0261	Bacteroidota	Bacteroidales	Bacteroidaceae	Bacteroides		3						22		1			8			2	9								15				1					5			4	1
Otu0245	Bacteroidota	Bacteroidales	Bacteroidaceae	Bacteroides										3						3								1				2								3								1
Otu0338	Bacteroidota	Bacteroidales	Bacteroidaceae	Bacteroides	11		2				9										1		10			1							13					2			6	3
Otu0489	Bacteroidota	Bacteroidales	Bacteroidaceae	Bacteroides																										1		1						1		12
Otu0432	Bacteroidota	Bacteroidales	Bacteroidaceae	Bacteroides		5		1	6			1									5			1									1			1								7	3
Otu0464	Bacteroidota	Bacteroidales	Bacteroidaceae	Bacteroides		2			2											1													2											6			3
Otu0542	Bacteroidota	Bacteroidales	Bacteroidaceae	Bacteroides							5						1	2											1	4						1		2
Otu0385	Bacteroidota	Bacteroidales	Bacteroidaceae	Bacteroides																						7					1	3		1						6
Otu0600	Bacteroidota	Bacteroidales	Bacteroidaceae	Bacteroides		2			2	1				2																						1	1						1	2			1
Otu0539	Bacteroidota	Bacteroidales	Bacteroidaceae	Bacteroides					1						2	3						5					1	1
Otu0316	Bacteroidota	Bacteroidales	Bacteroidaceae	Bacteroides	11						2				1								8						10
Otu0330	Bacteroidota	Bacteroidales	Bacteroidaceae	Bacteroides			12										4			2																	3	6
Otu0493	Bacteroidota	Bacteroidales	Bacteroidaceae	Bacteroides		1						4		1			1	2		2										1						2
Otu0531	Bacteroidota	Bacteroidales	Bacteroidaceae	Bacteroides				1		2												2											1	1	3									1		1	1	1
Otu0069	Bacteroidota	Bacteroidales	Bacteroidaceae	Bacteroides																													24				3					12					2
Otu0503	Bacteroidota	Bacteroidales	Bacteroidaceae	Bacteroides					1	1				1							1			1										2		1								1			9	1
Otu0315	Bacteroidota	Bacteroidales	Bacteroidaceae	Bacteroides			2									1	10								1	8		2												41
Otu0213	Bacteroidota	Bacteroidales	Bacteroidaceae	Bacteroides				28	5										9												15									12				6
Otu0418	Bacteroidota	Bacteroidales	Bacteroidaceae	Bacteroides										2		11				2		1					4	3									3				3		1		2		13
Otu0560	Bacteroidota	Bacteroidales	Bacteroidaceae	Bacteroides							2				1		1						6				1			5								2	1
Otu0551	Bacteroidota	Bacteroidales	Bacteroidaceae	Bacteroides																													1		1					1
Otu0317	Bacteroidota	Bacteroidales	Bacteroidaceae	Bacteroides												8	42											8	34								1	24
Otu0336	Bacteroidota	Bacteroidales	Bacteroidaceae	Bacteroides												1	42	15									1	1	50	6								30
Otu0608	Bacteroidota	Bacteroidales	Bacteroidaceae	Bacteroides			3	1						1						2									4									1
Otu0370	Bacteroidota	Bacteroidales	Bacteroidaceae	Bacteroides					2							1	4	2		1	2																1							6
Otu0445	Bacteroidota	Bacteroidales	Bacteroidaceae	Bacteroides													1																							8
Otu0554	Bacteroidota	Bacteroidales	Bacteroidaceae	Bacteroides					2	2				1																						1	1								2	1
Otu0193	Bacteroidota	Bacteroidales	Bacteroidaceae	Bacteroides		25						23																					1
Otu0727	Bacteroidota	Bacteroidales	Bacteroidaceae	Bacteroides		1			2			4				1				1				1				1	1									1									1
Otu0030	Bacteroidota	Bacteroidales	Bacteroidaceae	Bacteroides		626						251	1											218
Otu0249	Bacteroidota	Bacteroidales	Bacteroidaceae	Bacteroides										1												10																							1
Otu0465	Bacteroidota	Bacteroidales	Bacteroidaceae	Bacteroides	5																									1
Otu0254	Bacteroidota	Bacteroidales	Bacteroidaceae	Bacteroides		5						4												6
Otu0448	Bacteroidota	Bacteroidales	Bacteroidaceae	Bacteroides											2	1											2											5		5
Otu0517	Bacteroidota	Bacteroidales	Bacteroidaceae	Bacteroides						1				3																					2										1
Otu0528	Bacteroidota	Bacteroidales	Bacteroidaceae	Bacteroides			1																													1			2
Otu0576	Bacteroidota	Bacteroidales	Bacteroidaceae	Bacteroides					1			2						3			1			1						2
Otu0595	Bacteroidota	Bacteroidales	Bacteroidaceae	Bacteroides						2					1																			1									4			3
Otu0562	Bacteroidota	Bacteroidales	Bacteroidaceae	Bacteroides				2																							1
Otu0584	Bacteroidota	Bacteroidales	Bacteroidaceae	Bacteroides						1										3																										1
Otu0607	Bacteroidota	Bacteroidales	Bacteroidaceae	Bacteroides														1		2						3						1		2	1					1								4	1
Otu0810	Bacteroidota	Bacteroidales	Bacteroidaceae	Bacteroides			1																			2									1				1
Otu0594	Bacteroidota	Bacteroidales	Bacteroidaceae	Bacteroides			8													1										3		1
Otu0095	Bacteroidota	Bacteroidales	Bacteroidaceae	Bacteroides																														280									39					77
Otu0611	Bacteroidota	Bacteroidales	Bacteroidaceae	Bacteroides																														1									1			4	1
Otu0359	Bacteroidota	Bacteroidales	Bacteroidaceae	Bacteroides																														6						1								3
Otu0733	Bacteroidota	Bacteroidales	Bacteroidaceae	Bacteroides											3			1									1				1					3
Otu0164	Bacteroidota	Bacteroidales	Bacteroidaceae	Bacteroides	28																							173					5
Otu0049	Bacteroidota	Bacteroidales	Bacteroidaceae	Bacteroides	44						1
Otu0266	Bacteroidota	Bacteroidales	Bacteroidaceae	Bacteroides																													38
Otu0696	Bacteroidota	Bacteroidales	Bacteroidaceae	Bacteroides					3																																			2		4	2
Otu0264	Bacteroidota	Bacteroidales	Bacteroidaceae	Bacteroides																													4
Otu0371	Bacteroidota	Bacteroidales	Bacteroidaceae	Bacteroides																														16									7			5		7
Otu0655	Bacteroidota	Bacteroidales	Bacteroidaceae	Bacteroides																									3										1
Otu0660	Bacteroidota	Bacteroidales	Bacteroidaceae	Bacteroides			2																												1
Otu0313	Bacteroidota	Bacteroidales	Bacteroidaceae	Bacteroides		17						5
Otu0692	Bacteroidota	Bacteroidales	Bacteroidaceae	Bacteroides																							1								2												1
Otu0764	Bacteroidota	Bacteroidales	Bacteroidaceae	Bacteroides		1	3	1				1																				1	1
Otu0609	Bacteroidota	Bacteroidales	Bacteroidaceae	Bacteroides										3							2													2
Otu0874	Bacteroidota	Bacteroidales	Bacteroidaceae	Bacteroides																											2																	1
Otu0665	Bacteroidota	Bacteroidales	Bacteroidaceae	Bacteroides																												3	2												2
Otu0676	Bacteroidota	Bacteroidales	Bacteroidaceae	Bacteroides			8																		13
Otu0703	Bacteroidota	Bacteroidales	Bacteroidaceae	Bacteroides			7																															9
Otu0399	Bacteroidota	Bacteroidales	Bacteroidaceae	Bacteroides						2																								14									1					9
Otu0879	Bacteroidota	Bacteroidales	Bacteroidaceae	Bacteroides																1																						1
Otu0706	Bacteroidota	Bacteroidales	Bacteroidaceae	Bacteroides													1		1																					1
Otu0752	Bacteroidota	Bacteroidales	Bacteroidaceae	Bacteroides										4						1								4									2					1			2		1
Otu0908	Bacteroidota	Bacteroidales	Bacteroidaceae	Bacteroides																	1		1																		1	2
Otu0441	Bacteroidota	Bacteroidales	Bacteroidaceae	Bacteroides																														23									1
Otu0683	Bacteroidota	Bacteroidales	Bacteroidaceae	Bacteroides																	1	1											2	1			1						1			2
Otu0690	Bacteroidota	Bacteroidales	Bacteroidaceae	Bacteroides																										1
Otu0273	Bacteroidota	Bacteroidales	Bacteroidaceae	Bacteroides																											3									1
Otu0777	Bacteroidota	Bacteroidales	Bacteroidaceae	Bacteroides		2						1									1			1									1							1
Otu0657	Bacteroidota	Bacteroidales	Bacteroidaceae	Bacteroides																									1							1			1								2
Otu0854	Bacteroidota	Bacteroidales	Bacteroidaceae	Bacteroides
Otu0934	Bacteroidota	Bacteroidales	Bacteroidaceae	Bacteroides					1																					1						1									1			2
Otu0851	Bacteroidota	Bacteroidales	Bacteroidaceae	Bacteroides	4																																	1
Otu0892	Bacteroidota	Bacteroidales	Bacteroidaceae	Bacteroides																											1			2
Otu0980	Bacteroidota	Bacteroidales	Bacteroidaceae	Bacteroides																																						1
Otu1094	Bacteroidota	Bacteroidales	Bacteroidaceae	Bacteroides						1								1
Otu0823	Bacteroidota	Bacteroidales	Bacteroidaceae	Bacteroides					1															1																		1
Otu0477	Bacteroidota	Bacteroidales	Bacteroidaceae	Bacteroides																																						1
Otu0565	Bacteroidota	Bacteroidales	Bacteroidaceae	Bacteroides																																	1
Otu0922	Bacteroidota	Bacteroidales	Bacteroidaceae	Bacteroides			1
Otu0287	Bacteroidota	Bacteroidales	Bacteroidaceae	Bacteroides		10						2												1
Otu0817	Bacteroidota	Bacteroidales	Bacteroidaceae	Bacteroides			5
Otu0309	Bacteroidota	Bacteroidales	Bacteroidaceae	Bacteroides		15						14												3
Otu0801	Bacteroidota	Bacteroidales	Bacteroidaceae	Bacteroides																1														1
Otu0988	Bacteroidota	Bacteroidales	Bacteroidaceae	Bacteroides						2																								1					2							2
Otu0745	Bacteroidota	Bacteroidales	Bacteroidaceae	Bacteroides
Otu0762	Bacteroidota	Bacteroidales	Bacteroidaceae	Bacteroides												3		2																				3
Otu0783	Bacteroidota	Bacteroidales	Bacteroidaceae	Bacteroides						2		2		12										11																						1
Otu0672	Bacteroidota	Bacteroidales	Bacteroidaceae	Bacteroides		2		2	3					1																														2
Otu0716	Bacteroidota	Bacteroidales	Bacteroidaceae	Bacteroides																														8									1					1
Otu0722	Bacteroidota	Bacteroidales	Bacteroidaceae	Bacteroides				1																													5							1		1	1
Otu0758	Bacteroidota	Bacteroidales	Bacteroidaceae	Bacteroides																								1
Otu0891	Bacteroidota	Bacteroidales	Bacteroidaceae	Bacteroides						1								1
Otu1028	Bacteroidota	Bacteroidales	Bacteroidaceae	Bacteroides						1		1					1									1													1							1
Otu0792	Bacteroidota	Bacteroidales	Bacteroidaceae	Bacteroides
Otu0834	Bacteroidota	Bacteroidales	Bacteroidaceae	Bacteroides					2																											1		1
Otu1153	Bacteroidota	Bacteroidales	Bacteroidaceae	Bacteroides																														1									1			1
Otu1008	Bacteroidota	Bacteroidales	Bacteroidaceae	Bacteroides			1																																	1
Otu0953	Bacteroidota	Bacteroidales	Bacteroidaceae	Bacteroides																1																									1
Otu1004	Bacteroidota	Bacteroidales	Bacteroidaceae	Bacteroides														1																					1
Otu0664	Bacteroidota	Bacteroidales	Bacteroidaceae	Bacteroides								1																				4				2			1
Otu0725	Bacteroidota	Bacteroidales	Bacteroidaceae	Bacteroides						1																				1
Otu0965	Bacteroidota	Bacteroidales	Bacteroidaceae	Bacteroides
Otu0827	Bacteroidota	Bacteroidales	Bacteroidaceae	Bacteroides	6
Otu0178	Bacteroidota	Bacteroidales	Bacteroidaceae	Bacteroides															118
Otu0586	Bacteroidota	Bacteroidales	Bacteroidaceae	Bacteroides																													4									1
Otu0978	Bacteroidota	Bacteroidales	Bacteroidaceae	Bacteroides
Otu1106	Bacteroidota	Bacteroidales	Bacteroidaceae	Bacteroides	1
Otu0844	Bacteroidota	Bacteroidales	Bacteroidaceae	Bacteroides																							1	2	4
Otu1203	Bacteroidota	Bacteroidales	Bacteroidaceae	Bacteroides																															1
Otu0757	Bacteroidota	Bacteroidales	Bacteroidaceae	Bacteroides		1						2
Otu0971	Bacteroidota	Bacteroidales	Bacteroidaceae	Bacteroides																																										2
Otu0886	Bacteroidota	Bacteroidales	Bacteroidaceae	Bacteroides
Otu1279	Bacteroidota	Bacteroidales	Bacteroidaceae	Bacteroides																						1								1
Otu0596	Bacteroidota	Bacteroidales	Bacteroidaceae	Bacteroides
Otu0770	Bacteroidota	Bacteroidales	Bacteroidaceae	Bacteroides																											2		2																1
Otu0779	Bacteroidota	Bacteroidales	Bacteroidaceae	Bacteroides								2																		2						1
Otu0873	Bacteroidota	Bacteroidales	Bacteroidaceae	Bacteroides													2					1
Otu1136	Bacteroidota	Bacteroidales	Bacteroidaceae	Bacteroides			2
Otu1228	Bacteroidota	Bacteroidales	Bacteroidaceae	Bacteroides						1										1																							1
Otu0578	Bacteroidota	Bacteroidales	Bacteroidaceae	Bacteroides																				8
Otu0800	Bacteroidota	Bacteroidales	Bacteroidaceae	Bacteroides																																							2
Otu1172	Bacteroidota	Bacteroidales	Bacteroidaceae	Bacteroides																	1																						1
Otu1280	Bacteroidota	Bacteroidales	Bacteroidaceae	Bacteroides																																			1
Otu0987	Bacteroidota	Bacteroidales	Bacteroidaceae	Bacteroides																																			1
Otu1009	Bacteroidota	Bacteroidales	Bacteroidaceae	Bacteroides					1																																			1
Otu1095	Bacteroidota	Bacteroidales	Bacteroidaceae	Bacteroides			4																		1
Otu1222	Bacteroidota	Bacteroidales	Bacteroidaceae	Bacteroides																																					1
Otu0544	Bacteroidota	Bacteroidales	Bacteroidaceae	Bacteroides											1												1
Otu1016	Bacteroidota	Bacteroidales	Bacteroidaceae	Bacteroides																														1
Otu1142	Bacteroidota	Bacteroidales	Bacteroidaceae	Bacteroides
Otu0508	Bacteroidota	Bacteroidales	Bacteroidaceae	Bacteroides																																2
Otu1166	Bacteroidota	Bacteroidales	Bacteroidaceae	Bacteroides																														5
Otu1233	Bacteroidota	Bacteroidales	Bacteroidaceae	Bacteroides																	1																			2
Otu1041	Bacteroidota	Bacteroidales	Bacteroidaceae	Bacteroides																															2
Otu1144	Bacteroidota	Bacteroidales	Bacteroidaceae	Bacteroides
Otu1161	Bacteroidota	Bacteroidales	Bacteroidaceae	Bacteroides																				1												1				1
Otu1190	Bacteroidota	Bacteroidales	Bacteroidaceae	Bacteroides										1				1															1									1					1
Otu1201	Bacteroidota	Bacteroidales	Bacteroidaceae	Bacteroides												1		1					1
Otu1304	Bacteroidota	Bacteroidales	Bacteroidaceae	Bacteroides													2
Otu1488	Bacteroidota	Bacteroidales	Bacteroidaceae	Bacteroides																																			1
Otu1132	Bacteroidota	Bacteroidales	Bacteroidaceae	Bacteroides	2																																1
Otu0397	Bacteroidota	Bacteroidales	Bacteroidaceae	Bacteroides																																				2
Otu1122	Bacteroidota	Bacteroidales	Bacteroidaceae	Bacteroides																																							1			1	4
Otu1223	Bacteroidota	Bacteroidales	Bacteroidaceae	Bacteroides														1																							1
Otu0842	Bacteroidota	Bacteroidales	Bacteroidaceae	Bacteroides		3						1
Otu0989	Bacteroidota	Bacteroidales	Bacteroidaceae	Bacteroides																														3									1
Otu1057	Bacteroidota	Bacteroidales	Bacteroidaceae	Bacteroides								2
Otu1130	Bacteroidota	Bacteroidales	Bacteroidaceae	Bacteroides			1															1												1
Otu1439	Bacteroidota	Bacteroidales	Bacteroidaceae	Bacteroides
Otu1015	Bacteroidota	Bacteroidales	Bacteroidaceae	Bacteroides																														9
Otu0840	Bacteroidota	Bacteroidales	Bacteroidaceae	Bacteroides																																		1
Otu0939	Bacteroidota	Bacteroidales	Bacteroidaceae	Bacteroides																						1
Otu1232	Bacteroidota	Bacteroidales	Bacteroidaceae	Bacteroides															3
Otu1288	Bacteroidota	Bacteroidales	Bacteroidaceae	Bacteroides																													1
Otu1410	Bacteroidota	Bacteroidales	Bacteroidaceae	Bacteroides														1											2									1
Otu1412	Bacteroidota	Bacteroidales	Bacteroidaceae	Bacteroides										1											1	1
Otu1145	Bacteroidota	Bacteroidales	Bacteroidaceae	Bacteroides										1	1
Otu1346	Bacteroidota	Bacteroidales	Bacteroidaceae	Bacteroides																																										1
Otu1368	Bacteroidota	Bacteroidales	Bacteroidaceae	Bacteroides					1																							1														1
Otu1458	Bacteroidota	Bacteroidales	Bacteroidaceae	Bacteroides			1																							1															1
Otu1655	Bacteroidota	Bacteroidales	Bacteroidaceae	Bacteroides																										1
Otu0729	Bacteroidota	Bacteroidales	Bacteroidaceae	Bacteroides																												3								6
Otu0991	Bacteroidota	Bacteroidales	Bacteroidaceae	Bacteroides																																										1
Otu1251	Bacteroidota	Bacteroidales	Bacteroidaceae	Bacteroides
Otu1360	Bacteroidota	Bacteroidales	Bacteroidaceae	Bacteroides			1																															1
Otu1417	Bacteroidota	Bacteroidales	Bacteroidaceae	Bacteroides																													1														1
Otu1149	Bacteroidota	Bacteroidales	Bacteroidaceae	Bacteroides
Otu1241	Bacteroidota	Bacteroidales	Bacteroidaceae	Bacteroides		1																	1
Otu1359	Bacteroidota	Bacteroidales	Bacteroidaceae	Bacteroides
Otu0861	Bacteroidota	Bacteroidales	Bacteroidaceae	Bacteroides																																												1
Otu0872	Bacteroidota	Bacteroidales	Bacteroidaceae	Bacteroides
Otu1272	Bacteroidota	Bacteroidales	Bacteroidaceae	Bacteroides																									1
Otu1382	Bacteroidota	Bacteroidales	Bacteroidaceae	Bacteroides
Otu1564	Bacteroidota	Bacteroidales	Bacteroidaceae	Bacteroides	1
Otu0361	Bacteroidota	Bacteroidales	Bacteroidaceae	Bacteroides
Otu1240	Bacteroidota	Bacteroidales	Bacteroidaceae	Bacteroides				1
Otu1331	Bacteroidota	Bacteroidales	Bacteroidaceae	Bacteroides
Otu1337	Bacteroidota	Bacteroidales	Bacteroidaceae	Bacteroides			2
Otu1338	Bacteroidota	Bacteroidales	Bacteroidaceae	Bacteroides
Otu0383	Bacteroidota	Bacteroidales	Bacteroidaceae	Bacteroides																																				7
Otu0625	Bacteroidota	Bacteroidales	Bacteroidaceae	Bacteroides																				1
Otu1071	Bacteroidota	Bacteroidales	Bacteroidaceae	Bacteroides					2					1																									1
Otu1399	Bacteroidota	Bacteroidales	Bacteroidaceae	Bacteroides
Otu1424	Bacteroidota	Bacteroidales	Bacteroidaceae	Bacteroides																																						1
Otu1595	Bacteroidota	Bacteroidales	Bacteroidaceae	Bacteroides																																											1
Otu1619	Bacteroidota	Bacteroidales	Bacteroidaceae	Bacteroides																														1														1
Otu1367	Bacteroidota	Bacteroidales	Bacteroidaceae	Bacteroides	1
Otu0640	Bacteroidota	Bacteroidales	Bacteroidaceae	Bacteroides
Otu0921	Bacteroidota	Bacteroidales	Bacteroidaceae	Bacteroides																	1
Otu1087	Bacteroidota	Bacteroidales	Bacteroidaceae	Bacteroides																															1
Otu1323	Bacteroidota	Bacteroidales	Bacteroidaceae	Bacteroides
Otu1492	Bacteroidota	Bacteroidales	Bacteroidaceae	Bacteroides																																1
Otu1517	Bacteroidota	Bacteroidales	Bacteroidaceae	Bacteroides
Otu1553	Bacteroidota	Bacteroidales	Bacteroidaceae	Bacteroides																																	1
Otu1621	Bacteroidota	Bacteroidales	Bacteroidaceae	Bacteroides																					2
Otu1718	Bacteroidota	Bacteroidales	Bacteroidaceae	Bacteroides						2										1													1	2
Otu0799	Bacteroidota	Bacteroidales	Bacteroidaceae	Bacteroides																																1
Otu0852	Bacteroidota	Bacteroidales	Bacteroidaceae	Bacteroides
Otu0984	Bacteroidota	Bacteroidales	Bacteroidaceae	Bacteroides
Otu1388	Bacteroidota	Bacteroidales	Bacteroidaceae	Bacteroides
Otu1683	Bacteroidota	Bacteroidales	Bacteroidaceae	Bacteroides
Otu1753	Bacteroidota	Bacteroidales	Bacteroidaceae	Bacteroides																					1															1
Otu0812	Bacteroidota	Bacteroidales	Bacteroidaceae	Bacteroides								1
Otu0924	Bacteroidota	Bacteroidales	Bacteroidaceae	Bacteroides		2																		1
Otu0969	Bacteroidota	Bacteroidales	Bacteroidaceae	Bacteroides
Otu1326	Bacteroidota	Bacteroidales	Bacteroidaceae	Bacteroides																						1
Otu1347	Bacteroidota	Bacteroidales	Bacteroidaceae	Bacteroides																				1
Otu1405	Bacteroidota	Bacteroidales	Bacteroidaceae	Bacteroides																														7
Otu1605	Bacteroidota	Bacteroidales	Bacteroidaceae	Bacteroides
Otu1617	Bacteroidota	Bacteroidales	Bacteroidaceae	Bacteroides										1							1
Otu2005	Bacteroidota	Bacteroidales	Bacteroidaceae	Bacteroides																																					1
Otu0811	Bacteroidota	Bacteroidales	Bacteroidaceae	Bacteroides															4
Otu0976	Bacteroidota	Bacteroidales	Bacteroidaceae	Bacteroides																				1
Otu1362	Bacteroidota	Bacteroidales	Bacteroidaceae	Bacteroides																																				1
Otu1634	Bacteroidota	Bacteroidales	Bacteroidaceae	Bacteroides																																				1
Otu1699	Bacteroidota	Bacteroidales	Bacteroidaceae	Bacteroides																								1
Otu1796	Bacteroidota	Bacteroidales	Bacteroidaceae	Bacteroides					1
Otu1833	Bacteroidota	Bacteroidales	Bacteroidaceae	Bacteroides																																											1
Otu1864	Bacteroidota	Bacteroidales	Bacteroidaceae	Bacteroides													1
Otu1182	Bacteroidota	Bacteroidales	Bacteroidaceae	Bacteroides																										2									1								2
Otu1328	Bacteroidota	Bacteroidales	Bacteroidaceae	Bacteroides		1																																		2				1
Otu1514	Bacteroidota	Bacteroidales	Bacteroidaceae	Bacteroides																						2
Otu1523	Bacteroidota	Bacteroidales	Bacteroidaceae	Bacteroides										2																																		1
Otu1632	Bacteroidota	Bacteroidales	Bacteroidaceae	Bacteroides																																												2
Otu1644	Bacteroidota	Bacteroidales	Bacteroidaceae	Bacteroides						1
Otu1651	Bacteroidota	Bacteroidales	Bacteroidaceae	Bacteroides																												1
Otu1659	Bacteroidota	Bacteroidales	Bacteroidaceae	Bacteroides
Otu1813	Bacteroidota	Bacteroidales	Bacteroidaceae	Bacteroides						2
Otu1814	Bacteroidota	Bacteroidales	Bacteroidaceae	Bacteroides
Otu0979	Bacteroidota	Bacteroidales	Bacteroidaceae	Bacteroides								1		4
Otu1354	Bacteroidota	Bacteroidales	Bacteroidaceae	Bacteroides
Otu1423	Bacteroidota	Bacteroidales	Bacteroidaceae	Bacteroides																				1										1
Otu1461	Bacteroidota	Bacteroidales	Bacteroidaceae	Bacteroides																	1																				1						1
Otu1473	Bacteroidota	Bacteroidales	Bacteroidaceae	Bacteroides
Otu1504	Bacteroidota	Bacteroidales	Bacteroidaceae	Bacteroides										2			1
Otu1695	Bacteroidota	Bacteroidales	Bacteroidaceae	Bacteroides												1														1						1
Otu1766	Bacteroidota	Bacteroidales	Bacteroidaceae	Bacteroides
Otu1780	Bacteroidota	Bacteroidales	Bacteroidaceae	Bacteroides
Otu1805	Bacteroidota	Bacteroidales	Bacteroidaceae	Bacteroides
Otu1823	Bacteroidota	Bacteroidales	Bacteroidaceae	Bacteroides																														1						1
Otu1866	Bacteroidota	Bacteroidales	Bacteroidaceae	Bacteroides
Otu1885	Bacteroidota	Bacteroidales	Bacteroidaceae	Bacteroides
Otu1895	Bacteroidota	Bacteroidales	Bacteroidaceae	Bacteroides
Otu2073	Bacteroidota	Bacteroidales	Bacteroidaceae	Bacteroides
Otu0986	Bacteroidota	Bacteroidales	Bacteroidaceae	Bacteroides		4
Otu1349	Bacteroidota	Bacteroidales	Bacteroidaceae	Bacteroides																											1
Otu1374	Bacteroidota	Bacteroidales	Bacteroidaceae	Bacteroides
Otu1512	Bacteroidota	Bacteroidales	Bacteroidaceae	Bacteroides		1						2
Otu1572	Bacteroidota	Bacteroidales	Bacteroidaceae	Bacteroides																																									1
Otu1587	Bacteroidota	Bacteroidales	Bacteroidaceae	Bacteroides						1
Otu1687	Bacteroidota	Bacteroidales	Bacteroidaceae	Bacteroides																																			1
Otu1776	Bacteroidota	Bacteroidales	Bacteroidaceae	Bacteroides
Otu1862	Bacteroidota	Bacteroidales	Bacteroidaceae	Bacteroides
Otu2410	Bacteroidota	Bacteroidales	Bacteroidaceae	Bacteroides
Otu1293	Bacteroidota	Bacteroidales	Bacteroidaceae	Bacteroides		1																		1																								2
Otu1432	Bacteroidota	Bacteroidales	Bacteroidaceae	Bacteroides
Otu1463	Bacteroidota	Bacteroidales	Bacteroidaceae	Bacteroides
Otu1487	Bacteroidota	Bacteroidales	Bacteroidaceae	Bacteroides																																1		1
Otu1765	Bacteroidota	Bacteroidales	Bacteroidaceae	Bacteroides
Otu1816	Bacteroidota	Bacteroidales	Bacteroidaceae	Bacteroides																																		1
Otu1849	Bacteroidota	Bacteroidales	Bacteroidaceae	Bacteroides
Otu0569	Bacteroidota	Bacteroidales	Bacteroidaceae	Bacteroides
Otu0700	Bacteroidota	Bacteroidales	Bacteroidaceae	Bacteroides															11
Otu0835	Bacteroidota	Bacteroidales	Bacteroidaceae	Bacteroides																																												1
Otu1216	Bacteroidota	Bacteroidales	Bacteroidaceae	Bacteroides
Otu1588	Bacteroidota	Bacteroidales	Bacteroidaceae	Bacteroides
Otu1752	Bacteroidota	Bacteroidales	Bacteroidaceae	Bacteroides
Otu1837	Bacteroidota	Bacteroidales	Bacteroidaceae	Bacteroides
Otu1855	Bacteroidota	Bacteroidales	Bacteroidaceae	Bacteroides			3
Otu1928	Bacteroidota	Bacteroidales	Bacteroidaceae	Bacteroides
Otu1931	Bacteroidota	Bacteroidales	Bacteroidaceae	Bacteroides
Otu1974	Bacteroidota	Bacteroidales	Bacteroidaceae	Bacteroides																																	1
Otu2023	Bacteroidota	Bacteroidales	Bacteroidaceae	Bacteroides																1
Otu2062	Bacteroidota	Bacteroidales	Bacteroidaceae	Bacteroides																2
Otu2098	Bacteroidota	Bacteroidales	Bacteroidaceae	Bacteroides																																										1
Otu2122	Bacteroidota	Bacteroidales	Bacteroidaceae	Bacteroides													1																							2
Otu2215	Bacteroidota	Bacteroidales	Bacteroidaceae	Bacteroides
Otu2318	Bacteroidota	Bacteroidales	Bacteroidaceae	Bacteroides
Otu2557	Bacteroidota	Bacteroidales	Bacteroidaceae	Bacteroides					1
Otu2631	Bacteroidota	Bacteroidales	Bacteroidaceae	Bacteroides
Otu0871	Bacteroidota	Bacteroidales	Bacteroidaceae	Bacteroides														1
Otu1531	Bacteroidota	Bacteroidales	Bacteroidaceae	Bacteroides								2		4
Otu1569	Bacteroidota	Bacteroidales	Bacteroidaceae	Bacteroides
Otu1633	Bacteroidota	Bacteroidales	Bacteroidaceae	Bacteroides
Otu1657	Bacteroidota	Bacteroidales	Bacteroidaceae	Bacteroides
Otu1689	Bacteroidota	Bacteroidales	Bacteroidaceae	Bacteroides														1														1
Otu1733	Bacteroidota	Bacteroidales	Bacteroidaceae	Bacteroides
Otu1749	Bacteroidota	Bacteroidales	Bacteroidaceae	Bacteroides			1
Otu1757	Bacteroidota	Bacteroidales	Bacteroidaceae	Bacteroides
Otu1801	Bacteroidota	Bacteroidales	Bacteroidaceae	Bacteroides
Otu1910	Bacteroidota	Bacteroidales	Bacteroidaceae	Bacteroides
Otu2105	Bacteroidota	Bacteroidales	Bacteroidaceae	Bacteroides																										1		1
Otu2193	Bacteroidota	Bacteroidales	Bacteroidaceae	Bacteroides																																											3
Otu2216	Bacteroidota	Bacteroidales	Bacteroidaceae	Bacteroides																													1
Otu1125	Bacteroidota	Bacteroidales	Bacteroidaceae	Bacteroides
Otu1205	Bacteroidota	Bacteroidales	Bacteroidaceae	Bacteroides
Otu1357	Bacteroidota	Bacteroidales	Bacteroidaceae	Bacteroides
Otu1358	Bacteroidota	Bacteroidales	Bacteroidaceae	Bacteroides																																								1
Otu1574	Bacteroidota	Bacteroidales	Bacteroidaceae	Bacteroides																				1
Otu1582	Bacteroidota	Bacteroidales	Bacteroidaceae	Bacteroides																						1
Otu1656	Bacteroidota	Bacteroidales	Bacteroidaceae	Bacteroides										1
Otu1758	Bacteroidota	Bacteroidales	Bacteroidaceae	Bacteroides										1
Otu1774	Bacteroidota	Bacteroidales	Bacteroidaceae	Bacteroides																				2
Otu1899	Bacteroidota	Bacteroidales	Bacteroidaceae	Bacteroides
Otu2032	Bacteroidota	Bacteroidales	Bacteroidaceae	Bacteroides
Otu2123	Bacteroidota	Bacteroidales	Bacteroidaceae	Bacteroides															1																				1				1
Otu2202	Bacteroidota	Bacteroidales	Bacteroidaceae	Bacteroides
Otu2234	Bacteroidota	Bacteroidales	Bacteroidaceae	Bacteroides
Otu2263	Bacteroidota	Bacteroidales	Bacteroidaceae	Bacteroides
Otu2377	Bacteroidota	Bacteroidales	Bacteroidaceae	Bacteroides																														1
Otu2839	Bacteroidota	Bacteroidales	Bacteroidaceae	Bacteroides
Otu1260	Bacteroidota	Bacteroidales	Bacteroidaceae	Bacteroides
Otu1420	Bacteroidota	Bacteroidales	Bacteroidaceae	Bacteroides
Otu1554	Bacteroidota	Bacteroidales	Bacteroidaceae	Bacteroides																												1
Otu1676	Bacteroidota	Bacteroidales	Bacteroidaceae	Bacteroides
Otu1738	Bacteroidota	Bacteroidales	Bacteroidaceae	Bacteroides
Otu2003	Bacteroidota	Bacteroidales	Bacteroidaceae	Bacteroides
Otu2013	Bacteroidota	Bacteroidales	Bacteroidaceae	Bacteroides
Otu2031	Bacteroidota	Bacteroidales	Bacteroidaceae	Bacteroides
Otu2108	Bacteroidota	Bacteroidales	Bacteroidaceae	Bacteroides																																												1
Otu2192	Bacteroidota	Bacteroidales	Bacteroidaceae	Bacteroides
Otu2283	Bacteroidota	Bacteroidales	Bacteroidaceae	Bacteroides
Otu2303	Bacteroidota	Bacteroidales	Bacteroidaceae	Bacteroides
Otu2324	Bacteroidota	Bacteroidales	Bacteroidaceae	Bacteroides
Otu2358	Bacteroidota	Bacteroidales	Bacteroidaceae	Bacteroides
Otu2533	Bacteroidota	Bacteroidales	Bacteroidaceae	Bacteroides								1																								2
Otu3005	Bacteroidota	Bacteroidales	Bacteroidaceae	Bacteroides																	1
Otu0925	Bacteroidota	Bacteroidales	Bacteroidaceae	Bacteroides
Otu1262	Bacteroidota	Bacteroidales	Bacteroidaceae	Bacteroides
Otu1543	Bacteroidota	Bacteroidales	Bacteroidaceae	Bacteroides			1
Otu1592	Bacteroidota	Bacteroidales	Bacteroidaceae	Bacteroides																																							2
Otu1630	Bacteroidota	Bacteroidales	Bacteroidaceae	Bacteroides
Otu1715	Bacteroidota	Bacteroidales	Bacteroidaceae	Bacteroides
Otu1785	Bacteroidota	Bacteroidales	Bacteroidaceae	Bacteroides
Otu1879	Bacteroidota	Bacteroidales	Bacteroidaceae	Bacteroides																						2
Otu1919	Bacteroidota	Bacteroidales	Bacteroidaceae	Bacteroides
Otu1925	Bacteroidota	Bacteroidales	Bacteroidaceae	Bacteroides										2										1
Otu1935	Bacteroidota	Bacteroidales	Bacteroidaceae	Bacteroides																															3
Otu1943	Bacteroidota	Bacteroidales	Bacteroidaceae	Bacteroides
Otu2082	Bacteroidota	Bacteroidales	Bacteroidaceae	Bacteroides																															1
Otu2119	Bacteroidota	Bacteroidales	Bacteroidaceae	Bacteroides																				2
Otu2195	Bacteroidota	Bacteroidales	Bacteroidaceae	Bacteroides
Otu2224	Bacteroidota	Bacteroidales	Bacteroidaceae	Bacteroides
Otu2296	Bacteroidota	Bacteroidales	Bacteroidaceae	Bacteroides
Otu2362	Bacteroidota	Bacteroidales	Bacteroidaceae	Bacteroides
Otu2459	Bacteroidota	Bacteroidales	Bacteroidaceae	Bacteroides
Otu2471	Bacteroidota	Bacteroidales	Bacteroidaceae	Bacteroides																																1
Otu2595	Bacteroidota	Bacteroidales	Bacteroidaceae	Bacteroides
Otu2685	Bacteroidota	Bacteroidales	Bacteroidaceae	Bacteroides
Otu2804	Bacteroidota	Bacteroidales	Bacteroidaceae	Bacteroides																														1
Otu3116	Bacteroidota	Bacteroidales	Bacteroidaceae	Bacteroides
Otu0186	Bacteroidota	Bacteroidales	Bacteroidaceae	Bacteroides																18																					33
Otu0263	Bacteroidota	Bacteroidales	Bacteroidaceae	Bacteroides				1									53							4					70
Otu0599	Bacteroidota	Bacteroidales	Bacteroidaceae	Bacteroides
Otu0856	Bacteroidota	Bacteroidales	Bacteroidaceae	Bacteroides		3						1												10
Otu1322	Bacteroidota	Bacteroidales	Bacteroidaceae	Bacteroides
Otu1535	Bacteroidota	Bacteroidales	Bacteroidaceae	Bacteroides
Otu1540	Bacteroidota	Bacteroidales	Bacteroidaceae	Bacteroides
Otu1792	Bacteroidota	Bacteroidales	Bacteroidaceae	Bacteroides
Otu1854	Bacteroidota	Bacteroidales	Bacteroidaceae	Bacteroides																	1																											2
Otu1859	Bacteroidota	Bacteroidales	Bacteroidaceae	Bacteroides
Otu1877	Bacteroidota	Bacteroidales	Bacteroidaceae	Bacteroides
Otu2011	Bacteroidota	Bacteroidales	Bacteroidaceae	Bacteroides
Otu2061	Bacteroidota	Bacteroidales	Bacteroidaceae	Bacteroides
Otu2129	Bacteroidota	Bacteroidales	Bacteroidaceae	Bacteroides
Otu2188	Bacteroidota	Bacteroidales	Bacteroidaceae	Bacteroides
Otu2380	Bacteroidota	Bacteroidales	Bacteroidaceae	Bacteroides
Otu2392	Bacteroidota	Bacteroidales	Bacteroidaceae	Bacteroides
Otu2452	Bacteroidota	Bacteroidales	Bacteroidaceae	Bacteroides
Otu2487	Bacteroidota	Bacteroidales	Bacteroidaceae	Bacteroides
Otu2516	Bacteroidota	Bacteroidales	Bacteroidaceae	Bacteroides
Otu2563	Bacteroidota	Bacteroidales	Bacteroidaceae	Bacteroides
Otu2648	Bacteroidota	Bacteroidales	Bacteroidaceae	Bacteroides									1
Otu2679	Bacteroidota	Bacteroidales	Bacteroidaceae	Bacteroides
Otu2994	Bacteroidota	Bacteroidales	Bacteroidaceae	Bacteroides
Otu3159	Bacteroidota	Bacteroidales	Bacteroidaceae	Bacteroides
Otu3165	Bacteroidota	Bacteroidales	Bacteroidaceae	Bacteroides			1
Otu3258	Bacteroidota	Bacteroidales	Bacteroidaceae	Bacteroides
Otu3440	Bacteroidota	Bacteroidales	Bacteroidaceae	Bacteroides
Otu0070	Bacteroidota	Bacteroidales	Bacteroidales_unclassified	Bacteroidales_unclassified			15																									21	168				14	23		72
Otu0107	Bacteroidota	Bacteroidales	Bacteroidales_unclassified	Bacteroidales_unclassified			6	2																								19	85				3	2		57
Otu0327	Bacteroidota	Bacteroidales	Bacteroidales_unclassified	Bacteroidales_unclassified			5																									3	12				2	4		4
Otu0622	Bacteroidota	Bacteroidales	Bacteroidales_unclassified	Bacteroidales_unclassified																												1	3				1			1
Otu0490	Bacteroidota	Bacteroidales	Bacteroidales_unclassified	Bacteroidales_unclassified																																				8
Otu0698	Bacteroidota	Bacteroidales	Bacteroidales_unclassified	Bacteroidales_unclassified				2
Otu1000	Bacteroidota	Bacteroidales	Bacteroidales_unclassified	Bacteroidales_unclassified																												2	1							1
Otu0947	Bacteroidota	Bacteroidales	Bacteroidales_unclassified	Bacteroidales_unclassified																													3
Otu0875	Bacteroidota	Bacteroidales	Bacteroidales_unclassified	Bacteroidales_unclassified
Otu1055	Bacteroidota	Bacteroidales	Bacteroidales_unclassified	Bacteroidales_unclassified																													2
Otu1050	Bacteroidota	Bacteroidales	Bacteroidales_unclassified	Bacteroidales_unclassified			1
Otu1334	Bacteroidota	Bacteroidales	Bacteroidales_unclassified	Bacteroidales_unclassified																													2
Otu1453	Bacteroidota	Bacteroidales	Bacteroidales_unclassified	Bacteroidales_unclassified
Otu1113	Bacteroidota	Bacteroidales	Bacteroidales_unclassified	Bacteroidales_unclassified
Otu1442	Bacteroidota	Bacteroidales	Bacteroidales_unclassified	Bacteroidales_unclassified
Otu1682	Bacteroidota	Bacteroidales	Bacteroidales_unclassified	Bacteroidales_unclassified
Otu1967	Bacteroidota	Bacteroidales	Bacteroidales_unclassified	Bacteroidales_unclassified
Otu1795	Bacteroidota	Bacteroidales	Bacteroidales_unclassified	Bacteroidales_unclassified
Otu1992	Bacteroidota	Bacteroidales	Bacteroidales_unclassified	Bacteroidales_unclassified
Otu2422	Bacteroidota	Bacteroidales	Bacteroidales_unclassified	Bacteroidales_unclassified
Otu2579	Bacteroidota	Bacteroidales	Bacteroidales_unclassified	Bacteroidales_unclassified
Otu0411	Bacteroidota	Bacteroidales	Barnesiellaceae	Barnesiella																		32																					18					21
Otu0919	Bacteroidota	Bacteroidales	Marinifilaceae	Butyricimonas																																		1
Otu0019	Bacteroidota	Bacteroidales	Rikenellaceae	Alistipes	215		1	6		13	261		21		11	2			8	2	2	32	101		26			115	33		56	80	112	238		3	52	14		90	18	10	101	4	1	16		115
Otu0073	Bacteroidota	Bacteroidales	Rikenellaceae	Alistipes		6	5						76						13						5				12		63		15	5	8		7	21		3					2				8
Otu0204	Bacteroidota	Bacteroidales	Rikenellaceae	Alistipes	5																4		2						1	4	1		2	1		5		1	8	2			1				2	2
Otu0065	Bacteroidota	Bacteroidales	Rikenellaceae	Alistipes			39								15	1					1						16					14	6			121	6			1
Otu0438	Bacteroidota	Bacteroidales	Rikenellaceae	Alistipes							6				1																		1	1														1
Otu0649	Bacteroidota	Bacteroidales	Rikenellaceae	Alistipes							1														1												1
Otu0492	Bacteroidota	Bacteroidales	Rikenellaceae	Alistipes																	25																					8					4
Otu0627	Bacteroidota	Bacteroidales	Rikenellaceae	Alistipes	1																							2
Otu1022	Bacteroidota	Bacteroidales	Rikenellaceae	Alistipes
Otu0369	Bacteroidota	Bacteroidales	Rikenellaceae	Alistipes																																				2
Otu1248	Bacteroidota	Bacteroidales	Rikenellaceae	Alistipes			1																									1
Otu1156	Bacteroidota	Bacteroidales	Rikenellaceae	Alistipes
Otu1246	Bacteroidota	Bacteroidales	Rikenellaceae	Alistipes	6
Otu0589	Bacteroidota	Bacteroidales	Rikenellaceae	Alistipes
Otu1305	Bacteroidota	Bacteroidales	Rikenellaceae	Alistipes																													1
Otu1513	Bacteroidota	Bacteroidales	Rikenellaceae	Alistipes																																	1
Otu1339	Bacteroidota	Bacteroidales	Rikenellaceae	Alistipes																								1				1
Otu0636	Bacteroidota	Bacteroidales	Rikenellaceae	Alistipes
Otu1747	Bacteroidota	Bacteroidales	Rikenellaceae	Alistipes
Otu1834	Bacteroidota	Bacteroidales	Rikenellaceae	Alistipes
Otu0724	Bacteroidota	Bacteroidales	Rikenellaceae	Alistipes																														1
Otu1261	Bacteroidota	Bacteroidales	Rikenellaceae	Alistipes
Otu1577	Bacteroidota	Bacteroidales	Rikenellaceae	Alistipes																											1
Otu1667	Bacteroidota	Bacteroidales	Rikenellaceae	Alistipes
Otu1040	Bacteroidota	Bacteroidales	Rikenellaceae	Alistipes
Otu2173	Bacteroidota	Bacteroidales	Rikenellaceae	Alistipes
Otu2298	Bacteroidota	Bacteroidales	Rikenellaceae	Alistipes																																1
Otu2634	Bacteroidota	Bacteroidales	Rikenellaceae	Alistipes
Otu0061	Bacteroidota	Bacteroidales	Tannerellaceae	Parabacteroides			7	7	38	1			2	3		1	51		1	6	20							10	23		2	14	20		144		7			2	1	20		4	1		1		4
Otu0047	Bacteroidota	Bacteroidales	Tannerellaceae	Parabacteroides	142			25		434	132			19						60		54	90			30						69		133	24						17		93	46		86	1	157	74
Otu0071	Bacteroidota	Bacteroidales	Tannerellaceae	Parabacteroides												1		23		3										61		2					200		70					1
Otu0081	Bacteroidota	Bacteroidales	Tannerellaceae	Parabacteroides		35										2								25													25
Otu0045	Bacteroidota	Bacteroidales	Tannerellaceae	Parabacteroides		129						8												1		1							35
Otu0244	Bacteroidota	Bacteroidales	Tannerellaceae	Parabacteroides																																3													1
Otu0460	Bacteroidota	Bacteroidales	Tannerellaceae	Parabacteroides																													16
Otu1100	Bacteroidota	Bacteroidales	Tannerellaceae	Parabacteroides																															1
Otu0974	Bacteroidota	Bacteroidales	Tannerellaceae	Parabacteroides						2																																	3
Otu1184	Bacteroidota	Bacteroidales	Tannerellaceae	Parabacteroides						3												2												2												3		1
Otu1064	Bacteroidota	Bacteroidales	Tannerellaceae	Parabacteroides							1												2			1
Otu1317	Bacteroidota	Bacteroidales	Tannerellaceae	Parabacteroides																												1
Otu1542	Bacteroidota	Bacteroidales	Tannerellaceae	Parabacteroides																																												1
Otu1533	Bacteroidota	Bacteroidales	Tannerellaceae	Parabacteroides																										1
Otu1701	Bacteroidota	Bacteroidales	Tannerellaceae	Parabacteroides
Otu1762	Bacteroidota	Bacteroidales	Tannerellaceae	Parabacteroides
Otu1779	Bacteroidota	Bacteroidales	Tannerellaceae	Parabacteroides						1																																				1
Otu2251	Bacteroidota	Bacteroidales	Tannerellaceae	Parabacteroides																																	2
Otu2001	Bacteroidota	Bacteroidales	Tannerellaceae	Parabacteroides
Otu2279	Bacteroidota	Bacteroidales	Tannerellaceae	Parabacteroides
Otu1164	Bacteroidota	Bacteroidales	Tannerellaceae	Parabacteroides		1
Otu1291	Bacteroidota	Bacteroidales	Tannerellaceae	Parabacteroides
Otu2549	Bacteroidota	Bacteroidales	Tannerellaceae	Parabacteroides																																	1
Otu2367	Bacteroidota	Bacteroidales	Tannerellaceae	Parabacteroides																																						1
Otu2449	Bacteroidota	Bacteroidales	Tannerellaceae	Parabacteroides
Otu2446	Bacteroidota	Bacteroidales	Tannerellaceae	Parabacteroides																																	2
Otu0157	Cyanobacteriota	Gastranaerophilales	Gastranaerophilales_fa	Gastranaerophilales_ge																					2
Otu1948	Cyanobacteriota	Gastranaerophilales	Gastranaerophilales_fa	Gastranaerophilales_ge
Otu2218	Cyanobacteriota	Gastranaerophilales	Gastranaerophilales_fa	Gastranaerophilales_ge
Otu0179	Epsilonbacteraeota	Campylobacterales	Campylobacteraceae	Campylobacter		1																																	28
Otu1449	Bacillota	Bacillales	Bacillaceae	Bacillus
Otu2054	Bacillota	Clostridia_unclassified	Clostridia_unclassified	Clostridia_unclassified
Otu0573	Bacillota	Clostridiales	Christensenellaceae	Catabacter
Otu1267	Bacillota	Clostridiales	Christensenellaceae	Catabacter
Otu0134	Bacillota	Clostridiales	Christensenellaceae	Christensenellaceae_R-7_group			2									7												13					5		4		81					7
Otu0522	Bacillota	Clostridiales	Christensenellaceae	Christensenellaceae_R-7_group																					1
Otu0738	Bacillota	Clostridiales	Christensenellaceae	Christensenellaceae_unclassified	1
Otu0410	Bacillota	Clostridiales	Christensenellaceae	uncultured					2																			2			5		7				1			3							7
Otu0236	Bacillota	Clostridiales	Christensenellaceae	uncultured					1		1										4	1														9											3
Otu0951	Bacillota	Clostridiales	Christensenellaceae	uncultured																		3												1									2					1
Otu1220	Bacillota	Clostridiales	Christensenellaceae	uncultured																																		1
Otu0168	Bacillota	Clostridiales	Clostridiaceae_1	Clostridiaceae_1_unclassified	4		4	10						12		4			4	7	4	1	1	12	9	12		5			4	3	3					2	6		7	1			7		6		4
Otu0363	Bacillota	Clostridiales	Clostridiaceae_1	Clostridiaceae_1_unclassified	1			2						3		6			2	7	1			2	2	3		5			1	2	1						1		2	1					1
Otu0237	Bacillota	Clostridiales	Clostridiaceae_1	Clostridiaceae_1_unclassified	2									1					6			4									3							2	6		6				4
Otu0505	Bacillota	Clostridiales	Clostridiaceae_1	Clostridiaceae_1_unclassified	3			2								1				4		4		2		1						2						1	1						1		1		1
Otu0520	Bacillota	Clostridiales	Clostridiaceae_1	Clostridiaceae_1_unclassified			1							1						2				4	1
Otu0688	Bacillota	Clostridiales	Clostridiaceae_1	Clostridiaceae_1_unclassified			1																					1										2							5
Otu0642	Bacillota	Clostridiales	Clostridiaceae_1	Clostridiaceae_1_unclassified																																				2
Otu0774	Bacillota	Clostridiales	Clostridiaceae_1	Clostridiaceae_1_unclassified
Otu0829	Bacillota	Clostridiales	Clostridiaceae_1	Clostridiaceae_1_unclassified	2																																	1
Otu0862	Bacillota	Clostridiales	Clostridiaceae_1	Clostridiaceae_1_unclassified																													1								1				2
Otu1108	Bacillota	Clostridiales	Clostridiaceae_1	Clostridiaceae_1_unclassified																																											1
Otu0940	Bacillota	Clostridiales	Clostridiaceae_1	Clostridiaceae_1_unclassified																																				1
Otu1073	Bacillota	Clostridiales	Clostridiaceae_1	Clostridiaceae_1_unclassified
Otu0909	Bacillota	Clostridiales	Clostridiaceae_1	Clostridiaceae_1_unclassified
Otu1229	Bacillota	Clostridiales	Clostridiaceae_1	Clostridiaceae_1_unclassified
Otu0905	Bacillota	Clostridiales	Clostridiaceae_1	Clostridiaceae_1_unclassified			8																		7							2							2
Otu1076	Bacillota	Clostridiales	Clostridiaceae_1	Clostridiaceae_1_unclassified
Otu1308	Bacillota	Clostridiales	Clostridiaceae_1	Clostridiaceae_1_unclassified
Otu1343	Bacillota	Clostridiales	Clostridiaceae_1	Clostridiaceae_1_unclassified
Otu1356	Bacillota	Clostridiales	Clostridiaceae_1	Clostridiaceae_1_unclassified
Otu1685	Bacillota	Clostridiales	Clostridiaceae_1	Clostridiaceae_1_unclassified																				1
Otu1728	Bacillota	Clostridiales	Clostridiaceae_1	Clostridiaceae_1_unclassified
Otu1306	Bacillota	Clostridiales	Clostridiaceae_1	Clostridiaceae_1_unclassified			5																		3							3
Otu1679	Bacillota	Clostridiales	Clostridiaceae_1	Clostridiaceae_1_unclassified
Otu1727	Bacillota	Clostridiales	Clostridiaceae_1	Clostridiaceae_1_unclassified
Otu1838	Bacillota	Clostridiales	Clostridiaceae_1	Clostridiaceae_1_unclassified
Otu0869	Bacillota	Clostridiales	Clostridiaceae_1	Clostridiaceae_1_unclassified																													9
Otu0955	Bacillota	Clostridiales	Clostridiaceae_1	Clostridiaceae_1_unclassified			7
Otu1078	Bacillota	Clostridiales	Clostridiaceae_1	Clostridiaceae_1_unclassified
Otu1558	Bacillota	Clostridiales	Clostridiaceae_1	Clostridiaceae_1_unclassified
Otu1971	Bacillota	Clostridiales	Clostridiaceae_1	Clostridiaceae_1_unclassified
Otu2143	Bacillota	Clostridiales	Clostridiaceae_1	Clostridiaceae_1_unclassified										1
Otu1389	Bacillota	Clostridiales	Clostridiaceae_1	Clostridiaceae_1_unclassified
Otu1526	Bacillota	Clostridiales	Clostridiaceae_1	Clostridiaceae_1_unclassified																																													1
Otu1629	Bacillota	Clostridiales	Clostridiaceae_1	Clostridiaceae_1_unclassified			1
Otu1998	Bacillota	Clostridiales	Clostridiaceae_1	Clostridiaceae_1_unclassified																1
Otu1824	Bacillota	Clostridiales	Clostridiaceae_1	Clostridiaceae_1_unclassified
Otu2127	Bacillota	Clostridiales	Clostridiaceae_1	Clostridiaceae_1_unclassified
Otu1155	Bacillota	Clostridiales	Clostridiaceae_1	Clostridiaceae_1_unclassified			11
Otu1963	Bacillota	Clostridiales	Clostridiaceae_1	Clostridiaceae_1_unclassified
Otu2046	Bacillota	Clostridiales	Clostridiaceae_1	Clostridiaceae_1_unclassified																																									1
Otu2706	Bacillota	Clostridiales	Clostridiaceae_1	Clostridiaceae_1_unclassified																						1
Otu2018	Bacillota	Clostridiales	Clostridiaceae_1	Clostridiaceae_1_unclassified
Otu2150	Bacillota	Clostridiales	Clostridiaceae_1	Clostridiaceae_1_unclassified																	1
Otu2060	Bacillota	Clostridiales	Clostridiaceae_1	Clostridiaceae_1_unclassified			2
Otu2084	Bacillota	Clostridiales	Clostridiaceae_1	Clostridiaceae_1_unclassified																					1
Otu2212	Bacillota	Clostridiales	Clostridiaceae_1	Clostridiaceae_1_unclassified
Otu1298	Bacillota	Clostridiales	Clostridiaceae_1	Clostridiaceae_1_unclassified
Otu1539	Bacillota	Clostridiales	Clostridiaceae_1	Clostridiaceae_1_unclassified					1
Otu2242	Bacillota	Clostridiales	Clostridiaceae_1	Clostridiaceae_1_unclassified
Otu2317	Bacillota	Clostridiales	Clostridiaceae_1	Clostridiaceae_1_unclassified			4
Otu2433	Bacillota	Clostridiales	Clostridiaceae_1	Clostridiaceae_1_unclassified															1
Otu2713	Bacillota	Clostridiales	Clostridiaceae_1	Clostridiaceae_1_unclassified																																					1
Otu0005	Bacillota	Clostridiales	Clostridiaceae_1	Clostridium_sensu_stricto_1	523		496	598	14	2	5			1350	3	1129	38		1017	779	304	711	12	692	1275	1653		1081	2		567	731	781	15	1	1	1	287	880	1	1266	607	1		939	2	874		707
Otu0029	Bacillota	Clostridiales	Clostridiaceae_1	Clostridium_sensu_stricto_1	28	24	72		117										164							2					4	30			58		1027			45							1
Otu0308	Bacillota	Clostridiales	Clostridiaceae_1	Clostridium_sensu_stricto_1	2		5												2													1
Otu0357	Bacillota	Clostridiales	Clostridiaceae_1	Clostridium_sensu_stricto_1	2		5		1										3												2
Otu0064	Bacillota	Clostridiales	Clostridiaceae_1	Clostridium_sensu_stricto_1	1							52																															1346
Otu0162	Bacillota	Clostridiales	Clostridiaceae_1	Clostridium_sensu_stricto_1																	57										71			23														196
Otu0053	Bacillota	Clostridiales	Clostridiaceae_1	Clostridium_sensu_stricto_1										109																			556
Otu0963	Bacillota	Clostridiales	Clostridiaceae_1	Clostridium_sensu_stricto_1
Otu0101	Bacillota	Clostridiales	Clostridiaceae_1	Clostridium_sensu_stricto_1																																			43
Otu0485	Bacillota	Clostridiales	Clostridiaceae_1	Clostridium_sensu_stricto_1															12
Otu1053	Bacillota	Clostridiales	Clostridiaceae_1	Clostridium_sensu_stricto_1		1
Otu0514	Bacillota	Clostridiales	Clostridiaceae_1	Clostridium_sensu_stricto_1															3						1
Otu0855	Bacillota	Clostridiales	Clostridiaceae_1	Clostridium_sensu_stricto_1			1																		3							2	1
Otu0793	Bacillota	Clostridiales	Clostridiaceae_1	Clostridium_sensu_stricto_1				1																														1
Otu0529	Bacillota	Clostridiales	Clostridiaceae_1	Clostridium_sensu_stricto_1																			3
Otu0364	Bacillota	Clostridiales	Clostridiaceae_1	Clostridium_sensu_stricto_1																													2
Otu1210	Bacillota	Clostridiales	Clostridiaceae_1	Clostridium_sensu_stricto_1																	3										4
Otu0973	Bacillota	Clostridiales	Clostridiaceae_1	Clostridium_sensu_stricto_1
Otu1610	Bacillota	Clostridiales	Clostridiaceae_1	Clostridium_sensu_stricto_1
Otu1199	Bacillota	Clostridiales	Clostridiaceae_1	Clostridium_sensu_stricto_1			1																		2
Otu1529	Bacillota	Clostridiales	Clostridiaceae_1	Clostridium_sensu_stricto_1
Otu1194	Bacillota	Clostridiales	Clostridiaceae_1	Clostridium_sensu_stricto_1
Otu2335	Bacillota	Clostridiales	Clostridiaceae_1	Clostridium_sensu_stricto_1			1									1
Otu2383	Bacillota	Clostridiales	Clostridiaceae_1	Clostridium_sensu_stricto_1
Otu1435	Bacillota	Clostridiales	Clostridiaceae_1	Clostridium_sensu_stricto_1																																							14
Otu1506	Bacillota	Clostridiales	Clostridiaceae_1	Clostridium_sensu_stricto_1
Otu1664	Bacillota	Clostridiales	Clostridiaceae_1	Clostridium_sensu_stricto_1
Otu1411	Bacillota	Clostridiales	Clostridiaceae_1	Clostridium_sensu_stricto_1																																							4
Otu1646	Bacillota	Clostridiales	Clostridiaceae_1	Clostridium_sensu_stricto_1
Otu2289	Bacillota	Clostridiales	Clostridiaceae_1	Clostridium_sensu_stricto_1
Otu1510	Bacillota	Clostridiales	Clostridiaceae_1	Clostridium_sensu_stricto_1
Otu2472	Bacillota	Clostridiales	Clostridiaceae_1	Clostridium_sensu_stricto_1
Otu1333	Bacillota	Clostridiales	Clostridiaceae_1	Clostridium_sensu_stricto_1
Otu0044	Bacillota	Clostridiales	Clostridiaceae_1	Clostridium_sensu_stricto_13			515											1							493									1		1
Otu0048	Bacillota	Clostridiales	Clostridiaceae_1	Clostridium_sensu_stricto_13			10																			1						197							203
Otu0431	Bacillota	Clostridiales	Clostridiaceae_1	Clostridium_sensu_stricto_13			3																									2							3
Otu0125	Bacillota	Clostridiales	Clostridiaceae_1	Clostridium_sensu_stricto_13			7
Otu0373	Bacillota	Clostridiales	Clostridiaceae_1	Clostridium_sensu_stricto_13																														91
Otu1303	Bacillota	Clostridiales	Clostridiaceae_1	Clostridium_sensu_stricto_13																																			1
Otu0118	Bacillota	Clostridiales	Clostridiaceae_1	Clostridium_sensu_stricto_15																			7
Otu1001	Bacillota	Clostridiales	Clostridiaceae_1	Clostridium_sensu_stricto_3																																					5
Otu0519	Bacillota	Clostridiales	Clostridiales_unclassified	Clostridiales_unclassified																																2											15
Otu0588	Bacillota	Clostridiales	Clostridiales_unclassified	Clostridiales_unclassified					10																																	5					2	1
Otu0350	Bacillota	Clostridiales	Clostridiales_unclassified	Clostridiales_unclassified												2												15									84
Otu0773	Bacillota	Clostridiales	Clostridiales_unclassified	Clostridiales_unclassified
Otu1097	Bacillota	Clostridiales	Clostridiales_unclassified	Clostridiales_unclassified																																			1
Otu1485	Bacillota	Clostridiales	Clostridiales_unclassified	Clostridiales_unclassified																																	3
Otu2219	Bacillota	Clostridiales	Clostridiales_unclassified	Clostridiales_unclassified
Otu1114	Bacillota	Clostridiales	Clostridiales_unclassified	Clostridiales_unclassified
Otu1105	Bacillota	Clostridiales	Eubacteriaceae	Anaerofustis										1	1						1													1					1
Otu0243	Bacillota	Clostridiales	Eubacteriaceae	Eubacterium																																	2
Otu0219	Bacillota	Clostridiales	Eubacteriaceae	Eubacterium					16												33												1									11			316		19
Otu0153	Bacillota	Clostridiales	Family_XI	Anaerococcus
Otu0173	Bacillota	Clostridiales	Family_XI	Ezakiella																									1			4					9	7		1002
Otu0680	Bacillota	Clostridiales	Family_XI	Ezakiella																												1								2
Otu1857	Bacillota	Clostridiales	Family_XI	Family_XI_unclassified
Otu0200	Bacillota	Clostridiales	Family_XI	Finegoldia		5									1																1				26					10
Otu2103	Bacillota	Clostridiales	Family_XI	Finegoldia
Otu1942	Bacillota	Clostridiales	Family_XI	Gallicola
Otu1289	Bacillota	Clostridiales	Family_XI	Murdochiella
Otu1063	Bacillota	Clostridiales	Family_XI	Murdochiella																																		1
Otu0131	Bacillota	Clostridiales	Family_XI	Peptoniphilus																														3	225		3	4											2
Otu0190	Bacillota	Clostridiales	Family_XI	Peptoniphilus																															53	2		3		35									15
Otu0111	Bacillota	Clostridiales	Family_XI	Tissierella		423
Otu0105	Bacillota	Clostridiales	Family_XIII	Family_XIII_AD3011_group	5		7		293																						2	1	32		16	6	1	11		3		43			2		15	1	30
Otu0304	Bacillota	Clostridiales	Family_XIII	Family_XIII_AD3011_group	2			1	1		1		5		13				10	6		1	1		1		14	10			4		1			2					3	1	2		4	5	3
Otu0159	Bacillota	Clostridiales	Family_XIII	Family_XIII_AD3011_group			2	5																								21	2			5
Otu0610	Bacillota	Clostridiales	Family_XIII	Family_XIII_AD3011_group											2							1					1																2			1
Otu1099	Bacillota	Clostridiales	Family_XIII	Family_XIII_AD3011_group					6
Otu0557	Bacillota	Clostridiales	Family_XIII	Family_XIII_AD3011_group			6																		1
Otu1375	Bacillota	Clostridiales	Family_XIII	Family_XIII_AD3011_group																												1
Otu1886	Bacillota	Clostridiales	Family_XIII	Family_XIII_AD3011_group
Otu2029	Bacillota	Clostridiales	Family_XIII	Family_XIII_AD3011_group
Otu0325	Bacillota	Clostridiales	Family_XIII	Family_XIII_ge							4					1			2				3								3									3
Otu0337	Bacillota	Clostridiales	Family_XIII	Family_XIII_ge					59																																	1			9		4
Otu0298	Bacillota	Clostridiales	Family_XIII	Family_XIII_ge																													90									2			2		4
Otu0945	Bacillota	Clostridiales	Family_XIII	Family_XIII_ge					1
Otu0349	Bacillota	Clostridiales	Family_XIII	Family_XIII_ge
Otu1089	Bacillota	Clostridiales	Family_XIII	Family_XIII_ge
Otu0102	Bacillota	Clostridiales	Family_XIII	Family_XIII_unclassified						16												6												27			13	7					7			23		65
Otu0462	Bacillota	Clostridiales	Family_XIII	Family_XIII_unclassified														1			1																			5
Otu1039	Bacillota	Clostridiales	Family_XIII	Family_XIII_unclassified																																	1											1
Otu0566	Bacillota	Clostridiales	Family_XIII	Family_XIII_unclassified																																											4
Otu2007	Bacillota	Clostridiales	Family_XIII	Family_XIII_unclassified
Otu1702	Bacillota	Clostridiales	Family_XIII	Family_XIII_unclassified																																						1
Otu2075	Bacillota	Clostridiales	Family_XIII	Family_XIII_unclassified
Otu2727	Bacillota	Clostridiales	Family_XIII	Family_XIII_unclassified
Otu2431	Bacillota	Clostridiales	Family_XIII	Family_XIII_unclassified
Otu1777	Bacillota	Clostridiales	Family_XIII	Family_XIII_unclassified
Otu0836	Bacillota	Clostridiales	Family_XIII	Mogibacterium
Otu0617	Bacillota	Clostridiales	Family_XIII	S5-A14a																		1											2						4	84
Otu0038	Bacillota	Clostridiales	Lachnospiraceae	Agathobacter		56	75			65		34	108	66					292	1		118		119	131	95					83				3					132		69				70			73
Otu0496	Bacillota	Clostridiales	Lachnospiraceae	Agathobacter		1	1						5	1					4					2	1	1														1									1
Otu0506	Bacillota	Clostridiales	Lachnospiraceae	Agathobacter										6					5						3						1											2
Otu0715	Bacillota	Clostridiales	Lachnospiraceae	Agathobacter								1												1		2
Otu0747	Bacillota	Clostridiales	Lachnospiraceae	Agathobacter		1				1				1					1					3	1	1
Otu0746	Bacillota	Clostridiales	Lachnospiraceae	Agathobacter																		2				1														1
Otu0837	Bacillota	Clostridiales	Lachnospiraceae	Agathobacter		1	5
Otu1254	Bacillota	Clostridiales	Lachnospiraceae	Agathobacter
Otu1637	Bacillota	Clostridiales	Lachnospiraceae	Agathobacter									1
Otu2262	Bacillota	Clostridiales	Lachnospiraceae	Agathobacter
Otu3210	Bacillota	Clostridiales	Lachnospiraceae	Agathobacter
Otu0540	Bacillota	Clostridiales	Lachnospiraceae	Agathobacter
Otu2930	Bacillota	Clostridiales	Lachnospiraceae	Agathobacter
Otu2346	Bacillota	Clostridiales	Lachnospiraceae	Agathobacter																																				1
Otu0077	Bacillota	Clostridiales	Lachnospiraceae	Anaerostipes						125											92	47																					128			107		37
Otu0158	Bacillota	Clostridiales	Lachnospiraceae	Anaerostipes										1					1									7			5									1	2								1
Otu1394	Bacillota	Clostridiales	Lachnospiraceae	Anaerostipes																																							2
Otu1431	Bacillota	Clostridiales	Lachnospiraceae	Anaerostipes																																										1
Otu1688	Bacillota	Clostridiales	Lachnospiraceae	Anaerostipes
Otu1927	Bacillota	Clostridiales	Lachnospiraceae	Anaerostipes																																							4
Otu2304	Bacillota	Clostridiales	Lachnospiraceae	Anaerostipes
Otu0043	Bacillota	Clostridiales	Lachnospiraceae	Blautia	3	15	1			31	70	32		33	666		4	447	1			117	13	76	1	16	35		120	142	21			53	95	7		20	25	44			71			195		28	90
Otu0124	Bacillota	Clostridiales	Lachnospiraceae	Blautia											4				15								19	11								14										57		4
Otu0147	Bacillota	Clostridiales	Lachnospiraceae	Blautia				17	2								51		6	3	4				2			4					1				10			9					3			5
Otu0395	Bacillota	Clostridiales	Lachnospiraceae	Blautia																	4											1				17					8	1
Otu0139	Bacillota	Clostridiales	Lachnospiraceae	Blautia															2								1													9		6
Otu0188	Bacillota	Clostridiales	Lachnospiraceae	Blautia																																3
Otu0347	Bacillota	Clostridiales	Lachnospiraceae	Blautia						1
Otu0663	Bacillota	Clostridiales	Lachnospiraceae	Blautia											6							2								1																1
Otu0985	Bacillota	Clostridiales	Lachnospiraceae	Blautia							1							1																												3			3
Otu1570	Bacillota	Clostridiales	Lachnospiraceae	Blautia										3
Otu1863	Bacillota	Clostridiales	Lachnospiraceae	Blautia
Otu1401	Bacillota	Clostridiales	Lachnospiraceae	Blautia
Otu0289	Bacillota	Clostridiales	Lachnospiraceae	Blautia
Otu0577	Bacillota	Clostridiales	Lachnospiraceae	CAG-56
Otu0126	Bacillota	Clostridiales	Lachnospiraceae	Coprococcus_1											25	40		1	29						2	2	19	1			23	3			3	8			6	10
Otu1692	Bacillota	Clostridiales	Lachnospiraceae	Coprococcus_1
Otu0197	Bacillota	Clostridiales	Lachnospiraceae	Coprococcus_2
Otu0083	Bacillota	Clostridiales	Lachnospiraceae	Coprococcus_3			7		3											80	290				21			4			31	4	19	1			4			38	18	43		29	26		1		2
Otu0142	Bacillota	Clostridiales	Lachnospiraceae	Coprococcus_3	8									2	7											4	5								9	18													52
Otu1044	Bacillota	Clostridiales	Lachnospiraceae	Coprococcus_3			1
Otu1127	Bacillota	Clostridiales	Lachnospiraceae	Coprococcus_3																	3																								1
Otu1183	Bacillota	Clostridiales	Lachnospiraceae	Coprococcus_3																											1
Otu1519	Bacillota	Clostridiales	Lachnospiraceae	Coprococcus_3																							1
Otu1464	Bacillota	Clostridiales	Lachnospiraceae	Coprococcus_3																																													1
Otu1467	Bacillota	Clostridiales	Lachnospiraceae	Coprococcus_3																2	1																					1
Otu1897	Bacillota	Clostridiales	Lachnospiraceae	Coprococcus_3																																													1
Otu2162	Bacillota	Clostridiales	Lachnospiraceae	Coprococcus_3																	1
Otu1666	Bacillota	Clostridiales	Lachnospiraceae	Coprococcus_3
Otu1807	Bacillota	Clostridiales	Lachnospiraceae	Coprococcus_3
Otu0132	Bacillota	Clostridiales	Lachnospiraceae	Dorea				59	2				1	6	4				3	34	1					15	1	7			6	3	4		9					1	103	9			7		6
Otu0152	Bacillota	Clostridiales	Lachnospiraceae	Dorea				201	9					55	2				5	97	3		2			6	3					1	3			3						3			19
Otu2146	Bacillota	Clostridiales	Lachnospiraceae	Dorea
Otu2350	Bacillota	Clostridiales	Lachnospiraceae	Dorea
Otu0041	Bacillota	Clostridiales	Lachnospiraceae	Eisenbergiella		14	3	53							1	38												59		1	8	316	6	9	25	33	80	41	18	39		1	25	170			48	15	33
Otu0171	Bacillota	Clostridiales	Lachnospiraceae	Eisenbergiella	6		1					2	12					6					2	3	6					5										1
Otu0681	Bacillota	Clostridiales	Lachnospiraceae	Eisenbergiella																																2				1				8			1
Otu0775	Bacillota	Clostridiales	Lachnospiraceae	Eisenbergiella				1																								1
Otu1126	Bacillota	Clostridiales	Lachnospiraceae	Eisenbergiella																																								1					1
Otu1146	Bacillota	Clostridiales	Lachnospiraceae	Eisenbergiella
Otu1495	Bacillota	Clostridiales	Lachnospiraceae	Eisenbergiella
Otu1952	Bacillota	Clostridiales	Lachnospiraceae	Eisenbergiella
Otu2280	Bacillota	Clostridiales	Lachnospiraceae	Eisenbergiella
Otu2842	Bacillota	Clostridiales	Lachnospiraceae	Eisenbergiella
Otu0103	Bacillota	Clostridiales	Lachnospiraceae	Fusicatenibacter					32	9					33	2				3	38	49						1	1		2				1						5	27	2		14	156	6	54
Otu1981	Bacillota	Clostridiales	Lachnospiraceae	Fusicatenibacter																									1																	2
Otu1883	Bacillota	Clostridiales	Lachnospiraceae	Fusicatenibacter																	2
Otu2436	Bacillota	Clostridiales	Lachnospiraceae	Fusicatenibacter																																										3
Otu0644	Bacillota	Clostridiales	Lachnospiraceae	GCA-900066575
Otu0123	Bacillota	Clostridiales	Lachnospiraceae	GCA-900066755	1		6			1			5			3			8			5			3		71	12			18		8	15	1	9	3	3		8		1			1		14		2
Otu1140	Bacillota	Clostridiales	Lachnospiraceae	GCA-900066755																							1
Otu2210	Bacillota	Clostridiales	Lachnospiraceae	GCA-900066755
Otu0087	Bacillota	Clostridiales	Lachnospiraceae	Hungatella	90				2		182			5					8		14		126		4	15					4				220		53			26	21	52		100	104		12		50
Otu0067	Bacillota	Clostridiales	Lachnospiraceae	Hungatella		21	14					4	24									2		41								2	131	2				1										1
Otu0341	Bacillota	Clostridiales	Lachnospiraceae	Hungatella					2				3						1		3				1						1						9			4		10			23		5
Otu0515	Bacillota	Clostridiales	Lachnospiraceae	Hungatella			3																	2									16						1
Otu0568	Bacillota	Clostridiales	Lachnospiraceae	Hungatella							6										3														1		1							2	7
Otu0772	Bacillota	Clostridiales	Lachnospiraceae	Hungatella	2																		6										1											1	1		2
Otu1264	Bacillota	Clostridiales	Lachnospiraceae	Hungatella
Otu0906	Bacillota	Clostridiales	Lachnospiraceae	Hungatella
Otu1620	Bacillota	Clostridiales	Lachnospiraceae	Hungatella	1																														2
Otu1808	Bacillota	Clostridiales	Lachnospiraceae	Hungatella
Otu2211	Bacillota	Clostridiales	Lachnospiraceae	Hungatella
Otu1958	Bacillota	Clostridiales	Lachnospiraceae	Hungatella																															4
Otu2014	Bacillota	Clostridiales	Lachnospiraceae	Hungatella
Otu2378	Bacillota	Clostridiales	Lachnospiraceae	Hungatella
Otu2434	Bacillota	Clostridiales	Lachnospiraceae	Hungatella
Otu0026	Bacillota	Clostridiales	Lachnospiraceae	Lachnoclostridium	48	19	6			58	26	74		36	466		52	23		1		455	118	89		38	136			237			4	21		64	31	52	46			275	2	15	18	214	150	6	27
Otu0010	Bacillota	Clostridiales	Lachnospiraceae	Lachnoclostridium	354	6	106	117	355	88	676	85			1	677				44	200	13	2	42	1	1		106			1	329	650	42	127	79	472	256	107	117	265	86	53	179	365	12	155	86	64
Otu0062	Bacillota	Clostridiales	Lachnospiraceae	Lachnoclostridium	105	1	1		8		54		6		2	1	11	5			11		76	5	9	4	6	19	8	22	14	4	5			30	4	120	13	5	30	29		11			20		9
Otu0138	Bacillota	Clostridiales	Lachnospiraceae	Lachnoclostridium	8	2												12						7						3				2		1		75	3					29
Otu0360	Bacillota	Clostridiales	Lachnospiraceae	Lachnoclostridium	2				6	1	1	2				7					1												7			1	4	1		1				3	1
Otu0098	Bacillota	Clostridiales	Lachnospiraceae	Lachnoclostridium						29										80												21	11									10	48		72			106
Otu0093	Bacillota	Clostridiales	Lachnospiraceae	Lachnoclostridium				3		3			5																			1		5					7				1			4		2
Otu0300	Bacillota	Clostridiales	Lachnospiraceae	Lachnoclostridium				1	5		6	3									2												5												3		1		1
Otu0231	Bacillota	Clostridiales	Lachnospiraceae	Lachnoclostridium						6												9	2							8		1		13				1	6				19			45		16
Otu0221	Bacillota	Clostridiales	Lachnospiraceae	Lachnoclostridium		36													4																84					27
Otu0293	Bacillota	Clostridiales	Lachnospiraceae	Lachnoclostridium																														2			2	3					11			2		36
Otu0516	Bacillota	Clostridiales	Lachnospiraceae	Lachnoclostridium																			4	2						4												3					1
Otu0604	Bacillota	Clostridiales	Lachnospiraceae	Lachnoclostridium								1		1	2								2				1			4				1		1										2
Otu0342	Bacillota	Clostridiales	Lachnospiraceae	Lachnoclostridium															17								5
Otu0396	Bacillota	Clostridiales	Lachnospiraceae	Lachnoclostridium		2						5														2	2															3					2
Otu0109	Bacillota	Clostridiales	Lachnospiraceae	Lachnoclostridium						1													514				1
Otu0830	Bacillota	Clostridiales	Lachnospiraceae	Lachnoclostridium																													1					1
Otu0930	Bacillota	Clostridiales	Lachnospiraceae	Lachnoclostridium												1
Otu0822	Bacillota	Clostridiales	Lachnospiraceae	Lachnoclostridium																																									2
Otu0714	Bacillota	Clostridiales	Lachnospiraceae	Lachnoclostridium																																		2			1
Otu0348	Bacillota	Clostridiales	Lachnospiraceae	Lachnoclostridium																							23									4
Otu0754	Bacillota	Clostridiales	Lachnospiraceae	Lachnoclostridium																																										2
Otu0769	Bacillota	Clostridiales	Lachnospiraceae	Lachnoclostridium			1																2															2
Otu0900	Bacillota	Clostridiales	Lachnospiraceae	Lachnoclostridium								1																		2																4	1	1
Otu0949	Bacillota	Clostridiales	Lachnospiraceae	Lachnoclostridium																		3		1
Otu0937	Bacillota	Clostridiales	Lachnospiraceae	Lachnoclostridium																																											1
Otu0802	Bacillota	Clostridiales	Lachnospiraceae	Lachnoclostridium					2												2																					10					15
Otu1119	Bacillota	Clostridiales	Lachnospiraceae	Lachnoclostridium																		1
Otu1090	Bacillota	Clostridiales	Lachnospiraceae	Lachnoclostridium																											1
Otu0637	Bacillota	Clostridiales	Lachnospiraceae	Lachnoclostridium																3												1
Otu1052	Bacillota	Clostridiales	Lachnospiraceae	Lachnoclostridium
Otu1239	Bacillota	Clostridiales	Lachnospiraceae	Lachnoclostridium
Otu1433	Bacillota	Clostridiales	Lachnospiraceae	Lachnoclostridium																																										1
Otu1294	Bacillota	Clostridiales	Lachnospiraceae	Lachnoclostridium																												1
Otu1295	Bacillota	Clostridiales	Lachnospiraceae	Lachnoclostridium
Otu1200	Bacillota	Clostridiales	Lachnospiraceae	Lachnoclostridium																																			4
Otu1726	Bacillota	Clostridiales	Lachnospiraceae	Lachnoclostridium																																						1
Otu1386	Bacillota	Clostridiales	Lachnospiraceae	Lachnoclostridium
Otu1806	Bacillota	Clostridiales	Lachnospiraceae	Lachnoclostridium
Otu1631	Bacillota	Clostridiales	Lachnospiraceae	Lachnoclostridium																																		1
Otu1534	Bacillota	Clostridiales	Lachnospiraceae	Lachnoclostridium																																		7
Otu1635	Bacillota	Clostridiales	Lachnospiraceae	Lachnoclostridium
Otu1921	Bacillota	Clostridiales	Lachnospiraceae	Lachnoclostridium
Otu1297	Bacillota	Clostridiales	Lachnospiraceae	Lachnoclostridium									3
Otu1352	Bacillota	Clostridiales	Lachnospiraceae	Lachnoclostridium																			2
Otu1466	Bacillota	Clostridiales	Lachnospiraceae	Lachnoclostridium
Otu2004	Bacillota	Clostridiales	Lachnospiraceae	Lachnoclostridium							2
Otu2066	Bacillota	Clostridiales	Lachnospiraceae	Lachnoclostridium
Otu1903	Bacillota	Clostridiales	Lachnospiraceae	Lachnoclostridium
Otu1939	Bacillota	Clostridiales	Lachnospiraceae	Lachnoclostridium
Otu2051	Bacillota	Clostridiales	Lachnospiraceae	Lachnoclostridium
Otu2261	Bacillota	Clostridiales	Lachnospiraceae	Lachnoclostridium																												1
Otu1714	Bacillota	Clostridiales	Lachnospiraceae	Lachnoclostridium
Otu0677	Bacillota	Clostridiales	Lachnospiraceae	Lachnoclostridium
Otu1891	Bacillota	Clostridiales	Lachnospiraceae	Lachnoclostridium																																										2		1
Otu2091	Bacillota	Clostridiales	Lachnospiraceae	Lachnoclostridium
Otu2545	Bacillota	Clostridiales	Lachnospiraceae	Lachnoclostridium
Otu1593	Bacillota	Clostridiales	Lachnospiraceae	Lachnoclostridium																													2		4
Otu1896	Bacillota	Clostridiales	Lachnospiraceae	Lachnoclostridium																																										1
Otu2255	Bacillota	Clostridiales	Lachnospiraceae	Lachnoclostridium
Otu0710	Bacillota	Clostridiales	Lachnospiraceae	Lachnospiraceae_FCS020_group															1									1			6
Otu0141	Bacillota	Clostridiales	Lachnospiraceae	Lachnospiraceae_ge	1		1	4		7			13		4			3			8	1	4	4			7		3	11	2			5	7	3			2	4			4			2	5	8	12
Otu0144	Bacillota	Clostridiales	Lachnospiraceae	Lachnospiraceae_ge	1						18						1						11						1
Otu0343	Bacillota	Clostridiales	Lachnospiraceae	Lachnospiraceae_ge																1													2														1
Otu0311	Bacillota	Clostridiales	Lachnospiraceae	Lachnospiraceae_ge				3	1		1								1
Otu0283	Bacillota	Clostridiales	Lachnospiraceae	Lachnospiraceae_ge																														17
Otu0512	Bacillota	Clostridiales	Lachnospiraceae	Lachnospiraceae_ge				1
Otu1515	Bacillota	Clostridiales	Lachnospiraceae	Lachnospiraceae_ge																																											3
Otu0295	Bacillota	Clostridiales	Lachnospiraceae	Lachnospiraceae_NK4A136_group
Otu0022	Bacillota	Clostridiales	Lachnospiraceae	Lachnospiraceae_UCG-004	1		3	71		372			126	279	447		1		1	464		290	1		265	216	228	310	52		267	1		173		29							198	59		220		265	11
Otu0052	Bacillota	Clostridiales	Lachnospiraceae	Lachnospiraceae_UCG-004		1															242										4				55					101		46			7	1	3
Otu0455	Bacillota	Clostridiales	Lachnospiraceae	Lachnospiraceae_UCG-004				1		3				3								2				2		4						1												1		1	1
Otu0570	Bacillota	Clostridiales	Lachnospiraceae	Lachnospiraceae_UCG-004						2			1	2								1			1	1
Otu0668	Bacillota	Clostridiales	Lachnospiraceae	Lachnospiraceae_UCG-004																1					1			1			1
Otu0549	Bacillota	Clostridiales	Lachnospiraceae	Lachnospiraceae_UCG-004																							4																9			2
Otu1034	Bacillota	Clostridiales	Lachnospiraceae	Lachnospiraceae_UCG-004						1			1		1
Otu0915	Bacillota	Clostridiales	Lachnospiraceae	Lachnospiraceae_UCG-004										5											1									1
Otu1111	Bacillota	Clostridiales	Lachnospiraceae	Lachnospiraceae_UCG-004																					1				1
Otu1278	Bacillota	Clostridiales	Lachnospiraceae	Lachnospiraceae_UCG-004																																							2			1		1
Otu1217	Bacillota	Clostridiales	Lachnospiraceae	Lachnospiraceae_UCG-004																								1															3
Otu0723	Bacillota	Clostridiales	Lachnospiraceae	Lachnospiraceae_UCG-004
Otu0967	Bacillota	Clostridiales	Lachnospiraceae	Lachnospiraceae_UCG-004																																						5
Otu1075	Bacillota	Clostridiales	Lachnospiraceae	Lachnospiraceae_UCG-004																	1										1
Otu1677	Bacillota	Clostridiales	Lachnospiraceae	Lachnospiraceae_UCG-004											1
Otu0593	Bacillota	Clostridiales	Lachnospiraceae	Lachnospiraceae_UCG-004																				28								12
Otu1874	Bacillota	Clostridiales	Lachnospiraceae	Lachnospiraceae_UCG-004
Otu1174	Bacillota	Clostridiales	Lachnospiraceae	Lachnospiraceae_UCG-004
Otu2241	Bacillota	Clostridiales	Lachnospiraceae	Lachnospiraceae_UCG-004																1					1
Otu1803	Bacillota	Clostridiales	Lachnospiraceae	Lachnospiraceae_UCG-004
Otu2171	Bacillota	Clostridiales	Lachnospiraceae	Lachnospiraceae_UCG-004
Otu2450	Bacillota	Clostridiales	Lachnospiraceae	Lachnospiraceae_UCG-004											1
Otu2684	Bacillota	Clostridiales	Lachnospiraceae	Lachnospiraceae_UCG-004																											1
Otu1088	Bacillota	Clostridiales	Lachnospiraceae	Lachnospiraceae_UCG-004
Otu2055	Bacillota	Clostridiales	Lachnospiraceae	Lachnospiraceae_UCG-004
Otu1649	Bacillota	Clostridiales	Lachnospiraceae	Lachnospiraceae_UCG-004
Otu1968	Bacillota	Clostridiales	Lachnospiraceae	Lachnospiraceae_UCG-004
Otu2360	Bacillota	Clostridiales	Lachnospiraceae	Lachnospiraceae_UCG-004																1																1
Otu2413	Bacillota	Clostridiales	Lachnospiraceae	Lachnospiraceae_UCG-004
Otu2638	Bacillota	Clostridiales	Lachnospiraceae	Lachnospiraceae_UCG-004
Otu0148	Bacillota	Clostridiales	Lachnospiraceae	Lachnospiraceae_UCG-010			4		1				3												9			46			8			4			16			34
Otu0902	Bacillota	Clostridiales	Lachnospiraceae	Lachnospiraceae_UCG-010						1																																	1			1
Otu0838	Bacillota	Clostridiales	Lachnospiraceae	Lachnospiraceae_UCG-010																							1							1		2
Otu1023	Bacillota	Clostridiales	Lachnospiraceae	Lachnospiraceae_UCG-010						1																								1														1
Otu1312	Bacillota	Clostridiales	Lachnospiraceae	Lachnospiraceae_UCG-010						2												1																								1
Otu0523	Bacillota	Clostridiales	Lachnospiraceae	Lachnospiraceae_UCG-010											42
Otu1951	Bacillota	Clostridiales	Lachnospiraceae	Lachnospiraceae_UCG-010
Otu2309	Bacillota	Clostridiales	Lachnospiraceae	Lachnospiraceae_UCG-010			1
Otu1804	Bacillota	Clostridiales	Lachnospiraceae	Lachnospiraceae_UCG-010
Otu0122	Bacillota	Clostridiales	Lachnospiraceae	Lachnospiraceae_unclassified			1	1	1				7		2		3			4				4	12	10	23	15	7	4				3		2	9	2	11	2		1	1		5	2	1	2	3
Otu0090	Bacillota	Clostridiales	Lachnospiraceae	Lachnospiraceae_unclassified	1		6	75		37		6	79				1			70		18			17				5					11			3		53		72		24	6		40		32
Otu0275	Bacillota	Clostridiales	Lachnospiraceae	Lachnospiraceae_unclassified	3	1	3		1	1			1					4			5	1			1	3		2		1	2		2					2	1		1	21		3	48			2
Otu0154	Bacillota	Clostridiales	Lachnospiraceae	Lachnospiraceae_unclassified	1		6	20		8			48				1			20		10			10				4					7					1		11		18	5		25		21
Otu0166	Bacillota	Clostridiales	Lachnospiraceae	Lachnospiraceae_unclassified		5		7	2						16				6	16	1						2				1		1		34	1				2	6	4		1	15		10		1
Otu0196	Bacillota	Clostridiales	Lachnospiraceae	Lachnospiraceae_unclassified						33						1			9		1	16									3		1	3		1					16		4	42	4	46	2	1
Otu0059	Bacillota	Clostridiales	Lachnospiraceae	Lachnospiraceae_unclassified			2			218			17								1	177			4		194							87		241	22						121			226		133
Otu0137	Bacillota	Clostridiales	Lachnospiraceae	Lachnospiraceae_unclassified	4						1																						31					19	1
Otu0165	Bacillota	Clostridiales	Lachnospiraceae	Lachnospiraceae_unclassified				1	28				1							10	9								30			2	5					5			8	12			2		11
Otu0559	Bacillota	Clostridiales	Lachnospiraceae	Lachnospiraceae_unclassified			1	1											2		1					1					3	1				4					3
Otu0374	Bacillota	Clostridiales	Lachnospiraceae	Lachnospiraceae_unclassified	4						9													1									16		1
Otu0210	Bacillota	Clostridiales	Lachnospiraceae	Lachnospiraceae_unclassified	3	11								9																				9			69						6					47	131
Otu0466	Bacillota	Clostridiales	Lachnospiraceae	Lachnospiraceae_unclassified																								1			2					1	18
Otu0215	Bacillota	Clostridiales	Lachnospiraceae	Lachnospiraceae_unclassified				1	1						7						2				1		11						1			6				3							1
Otu0591	Bacillota	Clostridiales	Lachnospiraceae	Lachnospiraceae_unclassified	1						1					3																2
Otu0119	Bacillota	Clostridiales	Lachnospiraceae	Lachnospiraceae_unclassified																		31					128							14									92			7		205
Otu0252	Bacillota	Clostridiales	Lachnospiraceae	Lachnospiraceae_unclassified																												13									1		7	26
Otu0654	Bacillota	Clostridiales	Lachnospiraceae	Lachnospiraceae_unclassified																	1														1					1
Otu0407	Bacillota	Clostridiales	Lachnospiraceae	Lachnospiraceae_unclassified																													10						3
Otu0072	Bacillota	Clostridiales	Lachnospiraceae	Lachnospiraceae_unclassified																																		211
Otu0386	Bacillota	Clostridiales	Lachnospiraceae	Lachnospiraceae_unclassified				1																			1									6
Otu0128	Bacillota	Clostridiales	Lachnospiraceae	Lachnospiraceae_unclassified														721												283		1							74
Otu0730	Bacillota	Clostridiales	Lachnospiraceae	Lachnospiraceae_unclassified					2				1							3	1				1				1												1
Otu0720	Bacillota	Clostridiales	Lachnospiraceae	Lachnospiraceae_unclassified																													3					2
Otu0750	Bacillota	Clostridiales	Lachnospiraceae	Lachnospiraceae_unclassified																		1																					2			2		3
Otu0780	Bacillota	Clostridiales	Lachnospiraceae	Lachnospiraceae_unclassified																	2						2
Otu0928	Bacillota	Clostridiales	Lachnospiraceae	Lachnospiraceae_unclassified																												1
Otu0238	Bacillota	Clostridiales	Lachnospiraceae	Lachnospiraceae_unclassified			46																																				20
Otu0449	Bacillota	Clostridiales	Lachnospiraceae	Lachnospiraceae_unclassified																																	8
Otu0795	Bacillota	Clostridiales	Lachnospiraceae	Lachnospiraceae_unclassified																																												2
Otu0787	Bacillota	Clostridiales	Lachnospiraceae	Lachnospiraceae_unclassified																	1																								2		3
Otu0907	Bacillota	Clostridiales	Lachnospiraceae	Lachnospiraceae_unclassified							1																						1
Otu1128	Bacillota	Clostridiales	Lachnospiraceae	Lachnospiraceae_unclassified																		1								2						1
Otu1207	Bacillota	Clostridiales	Lachnospiraceae	Lachnospiraceae_unclassified																												1	2											1	1
Otu0798	Bacillota	Clostridiales	Lachnospiraceae	Lachnospiraceae_unclassified
Otu0998	Bacillota	Clostridiales	Lachnospiraceae	Lachnospiraceae_unclassified						1												1			1						1
Otu0701	Bacillota	Clostridiales	Lachnospiraceae	Lachnospiraceae_unclassified																													2														3
Otu0832	Bacillota	Clostridiales	Lachnospiraceae	Lachnospiraceae_unclassified																																				1
Otu0422	Bacillota	Clostridiales	Lachnospiraceae	Lachnospiraceae_unclassified						1												1					42									65
Otu0442	Bacillota	Clostridiales	Lachnospiraceae	Lachnospiraceae_unclassified
Otu0756	Bacillota	Clostridiales	Lachnospiraceae	Lachnospiraceae_unclassified																								1	1				1				1
Otu0362	Bacillota	Clostridiales	Lachnospiraceae	Lachnospiraceae_unclassified																1																					1
Otu0742	Bacillota	Clostridiales	Lachnospiraceae	Lachnospiraceae_unclassified
Otu0518	Bacillota	Clostridiales	Lachnospiraceae	Lachnospiraceae_unclassified				20																																	1			3
Otu1054	Bacillota	Clostridiales	Lachnospiraceae	Lachnospiraceae_unclassified						1						1						1												1
Otu1525	Bacillota	Clostridiales	Lachnospiraceae	Lachnospiraceae_unclassified					1
Otu0666	Bacillota	Clostridiales	Lachnospiraceae	Lachnospiraceae_unclassified
Otu1204	Bacillota	Clostridiales	Lachnospiraceae	Lachnospiraceae_unclassified
Otu1472	Bacillota	Clostridiales	Lachnospiraceae	Lachnospiraceae_unclassified	1
Otu0684	Bacillota	Clostridiales	Lachnospiraceae	Lachnospiraceae_unclassified
Otu0553	Bacillota	Clostridiales	Lachnospiraceae	Lachnospiraceae_unclassified										5																					6
Otu1025	Bacillota	Clostridiales	Lachnospiraceae	Lachnospiraceae_unclassified
Otu1139	Bacillota	Clostridiales	Lachnospiraceae	Lachnospiraceae_unclassified																										1
Otu1206	Bacillota	Clostridiales	Lachnospiraceae	Lachnospiraceae_unclassified																																										1
Otu1404	Bacillota	Clostridiales	Lachnospiraceae	Lachnospiraceae_unclassified
Otu0995	Bacillota	Clostridiales	Lachnospiraceae	Lachnospiraceae_unclassified
Otu1415	Bacillota	Clostridiales	Lachnospiraceae	Lachnospiraceae_unclassified
Otu0858	Bacillota	Clostridiales	Lachnospiraceae	Lachnospiraceae_unclassified														1												1									2
Otu1537	Bacillota	Clostridiales	Lachnospiraceae	Lachnospiraceae_unclassified																										1
Otu1626	Bacillota	Clostridiales	Lachnospiraceae	Lachnospiraceae_unclassified
Otu0926	Bacillota	Clostridiales	Lachnospiraceae	Lachnospiraceae_unclassified																																		8
Otu1561	Bacillota	Clostridiales	Lachnospiraceae	Lachnospiraceae_unclassified																													3
Otu1591	Bacillota	Clostridiales	Lachnospiraceae	Lachnospiraceae_unclassified																															2
Otu0931	Bacillota	Clostridiales	Lachnospiraceae	Lachnospiraceae_unclassified	2																	2																					1
Otu1344	Bacillota	Clostridiales	Lachnospiraceae	Lachnospiraceae_unclassified	1																																2							2
Otu0500	Bacillota	Clostridiales	Lachnospiraceae	Lachnospiraceae_unclassified																					15
Otu1283	Bacillota	Clostridiales	Lachnospiraceae	Lachnospiraceae_unclassified
Otu1730	Bacillota	Clostridiales	Lachnospiraceae	Lachnospiraceae_unclassified
Otu1310	Bacillota	Clostridiales	Lachnospiraceae	Lachnospiraceae_unclassified			1
Otu1336	Bacillota	Clostridiales	Lachnospiraceae	Lachnospiraceae_unclassified																		1																										4
Otu1456	Bacillota	Clostridiales	Lachnospiraceae	Lachnospiraceae_unclassified							3																										1
Otu1341	Bacillota	Clostridiales	Lachnospiraceae	Lachnospiraceae_unclassified																																			1					2
Otu1479	Bacillota	Clostridiales	Lachnospiraceae	Lachnospiraceae_unclassified																									1
Otu1565	Bacillota	Clostridiales	Lachnospiraceae	Lachnospiraceae_unclassified																				1
Otu1500	Bacillota	Clostridiales	Lachnospiraceae	Lachnospiraceae_unclassified	1		1																															1
Otu1674	Bacillota	Clostridiales	Lachnospiraceae	Lachnospiraceae_unclassified
Otu1901	Bacillota	Clostridiales	Lachnospiraceae	Lachnospiraceae_unclassified
Otu0895	Bacillota	Clostridiales	Lachnospiraceae	Lachnospiraceae_unclassified
Otu1684	Bacillota	Clostridiales	Lachnospiraceae	Lachnospiraceae_unclassified
Otu1058	Bacillota	Clostridiales	Lachnospiraceae	Lachnospiraceae_unclassified																																				1
Otu1445	Bacillota	Clostridiales	Lachnospiraceae	Lachnospiraceae_unclassified														5												2									3
Otu1509	Bacillota	Clostridiales	Lachnospiraceae	Lachnospiraceae_unclassified
Otu1908	Bacillota	Clostridiales	Lachnospiraceae	Lachnospiraceae_unclassified								1																		2								1
Otu2085	Bacillota	Clostridiales	Lachnospiraceae	Lachnospiraceae_unclassified
Otu1663	Bacillota	Clostridiales	Lachnospiraceae	Lachnospiraceae_unclassified									1		1				1
Otu1941	Bacillota	Clostridiales	Lachnospiraceae	Lachnospiraceae_unclassified
Otu2072	Bacillota	Clostridiales	Lachnospiraceae	Lachnospiraceae_unclassified									1
Otu1788	Bacillota	Clostridiales	Lachnospiraceae	Lachnospiraceae_unclassified																										2									1
Otu2336	Bacillota	Clostridiales	Lachnospiraceae	Lachnospiraceae_unclassified
Otu1547	Bacillota	Clostridiales	Lachnospiraceae	Lachnospiraceae_unclassified																								1
Otu1552	Bacillota	Clostridiales	Lachnospiraceae	Lachnospiraceae_unclassified																							2																					1
Otu1576	Bacillota	Clostridiales	Lachnospiraceae	Lachnospiraceae_unclassified
Otu1830	Bacillota	Clostridiales	Lachnospiraceae	Lachnospiraceae_unclassified																										3
Otu1926	Bacillota	Clostridiales	Lachnospiraceae	Lachnospiraceae_unclassified
Otu2107	Bacillota	Clostridiales	Lachnospiraceae	Lachnospiraceae_unclassified
Otu2144	Bacillota	Clostridiales	Lachnospiraceae	Lachnospiraceae_unclassified
Otu2191	Bacillota	Clostridiales	Lachnospiraceae	Lachnospiraceae_unclassified																																												1
Otu2483	Bacillota	Clostridiales	Lachnospiraceae	Lachnospiraceae_unclassified
Otu2566	Bacillota	Clostridiales	Lachnospiraceae	Lachnospiraceae_unclassified																																										1
Otu1109	Bacillota	Clostridiales	Lachnospiraceae	Lachnospiraceae_unclassified																																	1
Otu2372	Bacillota	Clostridiales	Lachnospiraceae	Lachnospiraceae_unclassified																1
Otu2148	Bacillota	Clostridiales	Lachnospiraceae	Lachnospiraceae_unclassified
Otu2447	Bacillota	Clostridiales	Lachnospiraceae	Lachnospiraceae_unclassified																																								1
Otu1452	Bacillota	Clostridiales	Lachnospiraceae	Lachnospiraceae_unclassified
Otu1812	Bacillota	Clostridiales	Lachnospiraceae	Lachnospiraceae_unclassified
Otu2482	Bacillota	Clostridiales	Lachnospiraceae	Lachnospiraceae_unclassified
Otu2551	Bacillota	Clostridiales	Lachnospiraceae	Lachnospiraceae_unclassified
Otu2781	Bacillota	Clostridiales	Lachnospiraceae	Lachnospiraceae_unclassified
Otu2878	Bacillota	Clostridiales	Lachnospiraceae	Lachnospiraceae_unclassified
Otu0495	Bacillota	Clostridiales	Lachnospiraceae	Lactonifactor																								1								1					2		2			17		8
Otu0133	Bacillota	Clostridiales	Lachnospiraceae	Roseburia										4	165				1							7					1					220				1
Otu1482	Bacillota	Clostridiales	Lachnospiraceae	Roseburia																																5
Otu1269	Bacillota	Clostridiales	Lachnospiraceae	Roseburia											1
Otu0547	Bacillota	Clostridiales	Lachnospiraceae	Roseburia
Otu0056	Bacillota	Clostridiales	Lachnospiraceae	Sellimonas	16	12	3	39	61	40	2	3	3	1				64	9	22	36	37	22	50		3		8	13	5	3	4	3	36				2	50	17	30	6	31		6	7	44	160	1
Otu0675	Bacillota	Clostridiales	Lachnospiraceae	Sellimonas																									2											1							5	2
Otu1069	Bacillota	Clostridiales	Lachnospiraceae	Sellimonas					1											1						1			2										1									1
Otu0767	Bacillota	Clostridiales	Lachnospiraceae	Sellimonas																				1
Otu0735	Bacillota	Clostridiales	Lachnospiraceae	Sellimonas												1
Otu0966	Bacillota	Clostridiales	Lachnospiraceae	Sellimonas															1					1										2
Otu0575	Bacillota	Clostridiales	Lachnospiraceae	Sellimonas
Otu0958	Bacillota	Clostridiales	Lachnospiraceae	Sellimonas
Otu1578	Bacillota	Clostridiales	Lachnospiraceae	Sellimonas														1
Otu1165	Bacillota	Clostridiales	Lachnospiraceae	Sellimonas
Otu1873	Bacillota	Clostridiales	Lachnospiraceae	Sellimonas																																												1
Otu2064	Bacillota	Clostridiales	Lachnospiraceae	Sellimonas
Otu2028	Bacillota	Clostridiales	Lachnospiraceae	Sellimonas																																												2
Otu2693	Bacillota	Clostridiales	Lachnospiraceae	Sellimonas																														1											1
Otu0036	Bacillota	Clostridiales	Lachnospiraceae	Tyzzerella		118												260																					287
Otu0486	Bacillota	Clostridiales	Lachnospiraceae	Tyzzerella	2																														7
Otu0635	Bacillota	Clostridiales	Lachnospiraceae	Tyzzerella																																			5
Otu0619	Bacillota	Clostridiales	Lachnospiraceae	Tyzzerella																																			1
Otu0881	Bacillota	Clostridiales	Lachnospiraceae	Tyzzerella		4												1
Otu1193	Bacillota	Clostridiales	Lachnospiraceae	Tyzzerella
Otu1353	Bacillota	Clostridiales	Lachnospiraceae	Tyzzerella														2
Otu1027	Bacillota	Clostridiales	Lachnospiraceae	Tyzzerella
Otu1324	Bacillota	Clostridiales	Lachnospiraceae	Tyzzerella
Otu1395	Bacillota	Clostridiales	Lachnospiraceae	Tyzzerella																																			1
Otu2021	Bacillota	Clostridiales	Lachnospiraceae	Tyzzerella
Otu0389	Bacillota	Clostridiales	Lachnospiraceae	Tyzzerella_4		1
Otu0116	Bacillota	Clostridiales	Lachnospiraceae	UC5-1-2E3					14						3		17				71		31					1	38				23				2	13				28			1		33
Otu1960	Bacillota	Clostridiales	Lachnospiraceae	UC5-1-2E3																			1
Otu1437	Bacillota	Clostridiales	Lachnospiraceae	UC5-1-2E3																									1
Otu0406	Bacillota	Clostridiales	Lachnospiraceae	uncultured				1											1	2							22				5																1		1
Otu0375	Bacillota	Clostridiales	Lachnospiraceae	uncultured																																									13				1
Otu0561	Bacillota	Clostridiales	Lachnospiraceae	uncultured																														1				1	8
Otu0888	Bacillota	Clostridiales	Peptococcaceae	Peptococcaceae_unclassified																														1									1
Otu0469	Bacillota	Clostridiales	Peptococcaceae	uncultured			1																														5	2
Otu0085	Bacillota	Clostridiales	Peptostreptococcaceae	Intestinibacter				5	1				1	50						37	6					15						2	1								27			98			7	4
Otu1219	Bacillota	Clostridiales	Peptostreptococcaceae	Intestinibacter																																								1
Otu2321	Bacillota	Clostridiales	Peptostreptococcaceae	Intestinibacter
Otu2353	Bacillota	Clostridiales	Peptostreptococcaceae	Intestinibacter																3																								1
Otu2183	Bacillota	Clostridiales	Peptostreptococcaceae	Intestinibacter
Otu0031	Bacillota	Clostridiales	Peptostreptococcaceae	Paeniclostridium			142		37										118		120				226							22	246					5		54		299			149		56
Otu0717	Bacillota	Clostridiales	Peptostreptococcaceae	Paeniclostridium															1						1
Otu1221	Bacillota	Clostridiales	Peptostreptococcaceae	Paeniclostridium																													1									1			1
Otu1129	Bacillota	Clostridiales	Peptostreptococcaceae	Paeniclostridium
Otu1137	Bacillota	Clostridiales	Peptostreptococcaceae	Paeniclostridium																													1
Otu1556	Bacillota	Clostridiales	Peptostreptococcaceae	Paeniclostridium			1
Otu1914	Bacillota	Clostridiales	Peptostreptococcaceae	Paeniclostridium																												1
Otu1889	Bacillota	Clostridiales	Peptostreptococcaceae	Paeniclostridium																																									1
Otu2116	Bacillota	Clostridiales	Peptostreptococcaceae	Paeniclostridium
Otu0091	Bacillota	Clostridiales	Peptostreptococcaceae	Paraclostridium					3							26									1			24				35	12
Otu1350	Bacillota	Clostridiales	Peptostreptococcaceae	Paraclostridium
Otu2027	Bacillota	Clostridiales	Peptostreptococcaceae	Paraclostridium																								2
Otu1950	Bacillota	Clostridiales	Peptostreptococcaceae	Paraclostridium
Otu0177	Bacillota	Clostridiales	Peptostreptococcaceae	Peptostreptococcus																																													31
Otu0092	Bacillota	Clostridiales	Peptostreptococcaceae	Terrisporobacter	7						20	42	11			1		26	18				7	22	3			4	2	22	31						24		7
Otu1329	Bacillota	Clostridiales	Peptostreptococcaceae	Terrisporobacter								1
Otu2597	Bacillota	Clostridiales	Peptostreptococcaceae	Terrisporobacter								1
Otu0285	Bacillota	Clostridiales	Ruminococcaceae	Acetanaerobacterium					8		1							1	3		6	4	4		1	3				2	7			1	1		5	1	3			1			2				1
Otu1708	Bacillota	Clostridiales	Ruminococcaceae	Anaerofilum																													1					1
Otu0216	Bacillota	Clostridiales	Ruminococcaceae	Anaerotruncus						1																							29	3			6	1		3			1			2
Otu0804	Bacillota	Clostridiales	Ruminococcaceae	Anaerotruncus																																		1		1
Otu0379	Bacillota	Clostridiales	Ruminococcaceae	Anaerotruncus																														1	4
Otu0368	Bacillota	Clostridiales	Ruminococcaceae	Angelakisella					17												14							1						1			6	6				1					3
Otu0054	Bacillota	Clostridiales	Ruminococcaceae	Butyricicoccus		26	1	28	66	147		107	158		35	33		1	8	32	152	171		44	57		102	11		56	4	1	37	65		49			10	80		50	65	66	31	118	24	91	5
Otu0638	Bacillota	Clostridiales	Ruminococcaceae	Butyricicoccus		1				1		1	4							2	3				1								1	2		1						1		4				2
Otu0671	Bacillota	Clostridiales	Ruminococcaceae	Butyricicoccus				2													2	2		2									1	3								1	1	1
Otu0532	Bacillota	Clostridiales	Ruminococcaceae	Butyricicoccus	1					1	1			1									9												3								1			1			2
Otu0323	Bacillota	Clostridiales	Ruminococcaceae	Butyricicoccus				30																																	46
Otu0661	Bacillota	Clostridiales	Ruminococcaceae	Butyricicoccus					1											2																						1
Otu0970	Bacillota	Clostridiales	Ruminococcaceae	Butyricicoccus					2	1												1																				1				2
Otu0785	Bacillota	Clostridiales	Ruminococcaceae	Butyricicoccus
Otu1760	Bacillota	Clostridiales	Ruminococcaceae	Butyricicoccus															1																					2
Otu1575	Bacillota	Clostridiales	Ruminococcaceae	Butyricicoccus
Otu2071	Bacillota	Clostridiales	Ruminococcaceae	Butyricicoccus
Otu2247	Bacillota	Clostridiales	Ruminococcaceae	Butyricicoccus																																				1
Otu1829	Bacillota	Clostridiales	Ruminococcaceae	Butyricicoccus
Otu1997	Bacillota	Clostridiales	Ruminococcaceae	Butyricicoccus						1
Otu2972	Bacillota	Clostridiales	Ruminococcaceae	Butyricicoccus																																								1
Otu0114	Bacillota	Clostridiales	Ruminococcaceae	Candidatus_Soleaferrea			2	21	9				26	5	8	2		73	6	7	6			4	7	20	7	9	5	6	23	2	1		1	3	6		1	1	35	8		50					3
Otu0424	Bacillota	Clostridiales	Ruminococcaceae	Candidatus_Soleaferrea	2																		3			3	1				3					3				2
Otu0626	Bacillota	Clostridiales	Ruminococcaceae	Candidatus_Soleaferrea						14																								2									4			8		4
Otu1640	Bacillota	Clostridiales	Ruminococcaceae	Candidatus_Soleaferrea														2							1																			1
Otu2656	Bacillota	Clostridiales	Ruminococcaceae	Candidatus_Soleaferrea																																	1
Otu0433	Bacillota	Clostridiales	Ruminococcaceae	DTU089																	1		6															5
Otu0198	Bacillota	Clostridiales	Ruminococcaceae	Faecalibacterium											1				2						8						28
Otu0352	Bacillota	Clostridiales	Ruminococcaceae	Faecalibacterium
Otu0088	Bacillota	Clostridiales	Ruminococcaceae	Faecalibacterium
Otu0239	Bacillota	Clostridiales	Ruminococcaceae	Faecalibacterium
Otu0025	Bacillota	Clostridiales	Ruminococcaceae	Flavonifractor	77	9		11	1	147	91	12	16	1	15	14		14		17	43	175	106	34	14	39	26	85		52	73			31	24	8	51			13	52	21	95			249	1	213	1
Otu0097	Bacillota	Clostridiales	Ruminococcaceae	Flavonifractor				2					3	15				162	3	6				5	2	26				12	18				2			2	1		76						9		8
Otu0429	Bacillota	Clostridiales	Ruminococcaceae	Flavonifractor						3											1		1								1			2
Otu0863	Bacillota	Clostridiales	Ruminococcaceae	Flavonifractor						1										1											1															1
Otu0913	Bacillota	Clostridiales	Ruminococcaceae	Flavonifractor																			1														1
Otu1118	Bacillota	Clostridiales	Ruminococcaceae	Flavonifractor																											1
Otu1158	Bacillota	Clostridiales	Ruminococcaceae	Flavonifractor																							1				1												1
Otu1315	Bacillota	Clostridiales	Ruminococcaceae	Flavonifractor																																					1
Otu1177	Bacillota	Clostridiales	Ruminococcaceae	Flavonifractor																			1
Otu1566	Bacillota	Clostridiales	Ruminococcaceae	Flavonifractor
Otu1654	Bacillota	Clostridiales	Ruminococcaceae	Flavonifractor
Otu1579	Bacillota	Clostridiales	Ruminococcaceae	Flavonifractor
Otu2277	Bacillota	Clostridiales	Ruminococcaceae	Flavonifractor										1
Otu0265	Bacillota	Clostridiales	Ruminococcaceae	Fournierella											75												139
Otu0388	Bacillota	Clostridiales	Ruminococcaceae	GCA-900066225					7										1			10					3	1						3		1		2					5			1	8	2
Otu1471	Bacillota	Clostridiales	Ruminococcaceae	GCA-900066225																																												1
Otu0172	Bacillota	Clostridiales	Ruminococcaceae	Hydrogenoanaerobacterium			8															13		1	1									9			36						6			4		42
Otu2240	Bacillota	Clostridiales	Ruminococcaceae	Hydrogenoanaerobacterium																																												1
Otu0201	Bacillota	Clostridiales	Ruminococcaceae	Intestinimonas					1	8	40				1							1	1				3							1			8					1	5			7		11
Otu0189	Bacillota	Clostridiales	Ruminococcaceae	Intestinimonas											35												83
Otu0620	Bacillota	Clostridiales	Ruminococcaceae	Intestinimonas																														1
Otu0765	Bacillota	Clostridiales	Ruminococcaceae	Intestinimonas
Otu1647	Bacillota	Clostridiales	Ruminococcaceae	Intestinimonas																							1
Otu0297	Bacillota	Clostridiales	Ruminococcaceae	Negativibacillus																													109
Otu0167	Bacillota	Clostridiales	Ruminococcaceae	Oscillibacter					9		9										3		25				3	10						5								6	1				2	4
Otu0021	Bacillota	Clostridiales	Ruminococcaceae	Oscillibacter		416				1
Otu0633	Bacillota	Clostridiales	Ruminococcaceae	Oscillibacter																																1
Otu0901	Bacillota	Clostridiales	Ruminococcaceae	Oscillibacter
Otu0497	Bacillota	Clostridiales	Ruminococcaceae	Oscillibacter		1
Otu1378	Bacillota	Clostridiales	Ruminococcaceae	Oscillibacter																																	2
Otu0574	Bacillota	Clostridiales	Ruminococcaceae	Oscillibacter		1
Otu1092	Bacillota	Clostridiales	Ruminococcaceae	Oscillibacter
Otu1481	Bacillota	Clostridiales	Ruminococcaceae	Oscillibacter																	1
Otu0160	Bacillota	Clostridiales	Ruminococcaceae	Oscillospira			1		2							74									10			53			35			5			10	23				5	10				2
Otu0292	Bacillota	Clostridiales	Ruminococcaceae	Phocea					1																												7			5				7				1
Otu0476	Bacillota	Clostridiales	Ruminococcaceae	Phocea																															7														3
Otu0897	Bacillota	Clostridiales	Ruminococcaceae	Ruminiclostridium_1																																		4
Otu0156	Bacillota	Clostridiales	Ruminococcaceae	Ruminiclostridium_5				9	1				3						6		13	3		1	2	2					5		2			4				6	5	10		2	26		7
Otu0355	Bacillota	Clostridiales	Ruminococcaceae	Ruminiclostridium_5					2	6									24	1	13	1					2				2			1							11	5			4	2	1	3
Otu0558	Bacillota	Clostridiales	Ruminococcaceae	Ruminiclostridium_5											1					1	1					1			2												2	1
Otu0151	Bacillota	Clostridiales	Ruminococcaceae	Ruminiclostridium_5			1	1	7		38										3		44														4										1
Otu0296	Bacillota	Clostridiales	Ruminococcaceae	Ruminiclostridium_5																	1
Otu0457	Bacillota	Clostridiales	Ruminococcaceae	Ruminiclostridium_6																					2							1
Otu0096	Bacillota	Clostridiales	Ruminococcaceae	Ruminiclostridium_9				93					3		4		1		57	39	1			59	2		18					1	5							73		45		50	3		3
Otu0055	Bacillota	Clostridiales	Ruminococcaceae	Ruminiclostridium_9													296					59							57					4				8				221	117			2	816	56
Otu0366	Bacillota	Clostridiales	Ruminococcaceae	Ruminiclostridium_9											7																			14												1		1
Otu0459	Bacillota	Clostridiales	Ruminococcaceae	Ruminiclostridium_9																							1								17	1													1
Otu0712	Bacillota	Clostridiales	Ruminococcaceae	Ruminiclostridium_9													3												2																		8
Otu1096	Bacillota	Clostridiales	Ruminococcaceae	Ruminiclostridium_9									2																				3
Otu1202	Bacillota	Clostridiales	Ruminococcaceae	Ruminiclostridium_9													2																														1
Otu1238	Bacillota	Clostridiales	Ruminococcaceae	Ruminiclostridium_9													3																									1						1
Otu1454	Bacillota	Clostridiales	Ruminococcaceae	Ruminiclostridium_9																																				2
Otu2039	Bacillota	Clostridiales	Ruminococcaceae	Ruminiclostridium_9
Otu2081	Bacillota	Clostridiales	Ruminococcaceae	Ruminiclostridium_9													1																														1
Otu1091	Bacillota	Clostridiales	Ruminococcaceae	Ruminiclostridium_9																													2					1
Otu0582	Bacillota	Clostridiales	Ruminococcaceae	Ruminiclostridium_9
Otu2117	Bacillota	Clostridiales	Ruminococcaceae	Ruminiclostridium_9																																						1
Otu2284	Bacillota	Clostridiales	Ruminococcaceae	Ruminiclostridium_9
Otu2322	Bacillota	Clostridiales	Ruminococcaceae	Ruminiclostridium_9
Otu2723	Bacillota	Clostridiales	Ruminococcaceae	Ruminiclostridium_9
Otu2943	Bacillota	Clostridiales	Ruminococcaceae	Ruminiclostridium_9
Otu0860	Bacillota	Clostridiales	Ruminococcaceae	Ruminococcaceae_ge
Otu0207	Bacillota	Clostridiales	Ruminococcaceae	Ruminococcaceae_NK4A214_group				6																								2								2				2					1
Otu0439	Bacillota	Clostridiales	Ruminococcaceae	Ruminococcaceae_NK4A214_group																														32														16
Otu0847	Bacillota	Clostridiales	Ruminococcaceae	Ruminococcaceae_NK4A214_group																													10
Otu2442	Bacillota	Clostridiales	Ruminococcaceae	Ruminococcaceae_NK4A214_group
Otu0028	Bacillota	Clostridiales	Ruminococcaceae	Ruminococcaceae_UCG-002		33	7	242	230	1		67	9	8	17			1	257	213	19			14	7	66	7	25		3	482	10	8			33	114		35	83	222	14		175	366		5		1
Otu0100	Bacillota	Clostridiales	Ruminococcaceae	Ruminococcaceae_UCG-002					28					2							159					30							12		40							5			3		165		24
Otu0051	Bacillota	Clostridiales	Ruminococcaceae	Ruminococcaceae_UCG-002											7												220					45				475						1		1
Otu0135	Bacillota	Clostridiales	Ruminococcaceae	Ruminococcaceae_UCG-002																										1				5		130	11						7				4	1
Otu0112	Bacillota	Clostridiales	Ruminococcaceae	Ruminococcaceae_UCG-002																														64
Otu0230	Bacillota	Clostridiales	Ruminococcaceae	Ruminococcaceae_UCG-002																																		20
Otu0916	Bacillota	Clostridiales	Ruminococcaceae	Ruminococcaceae_UCG-002				1																																1
Otu0841	Bacillota	Clostridiales	Ruminococcaceae	Ruminococcaceae_UCG-002				1												5																								1
Otu0941	Bacillota	Clostridiales	Ruminococcaceae	Ruminococcaceae_UCG-002																																									2
Otu1187	Bacillota	Clostridiales	Ruminococcaceae	Ruminococcaceae_UCG-002																																	1
Otu1067	Bacillota	Clostridiales	Ruminococcaceae	Ruminococcaceae_UCG-002
Otu0917	Bacillota	Clostridiales	Ruminococcaceae	Ruminococcaceae_UCG-002																																3
Otu1171	Bacillota	Clostridiales	Ruminococcaceae	Ruminococcaceae_UCG-002																							1									2
Otu1282	Bacillota	Clostridiales	Ruminococcaceae	Ruminococcaceae_UCG-002																2
Otu1447	Bacillota	Clostridiales	Ruminococcaceae	Ruminococcaceae_UCG-002
Otu1428	Bacillota	Clostridiales	Ruminococcaceae	Ruminococcaceae_UCG-002																																1
Otu1351	Bacillota	Clostridiales	Ruminococcaceae	Ruminococcaceae_UCG-002																							1									3
Otu1832	Bacillota	Clostridiales	Ruminococcaceae	Ruminococcaceae_UCG-002
Otu2165	Bacillota	Clostridiales	Ruminococcaceae	Ruminococcaceae_UCG-002
Otu2059	Bacillota	Clostridiales	Ruminococcaceae	Ruminococcaceae_UCG-002
Otu2458	Bacillota	Clostridiales	Ruminococcaceae	Ruminococcaceae_UCG-002
Otu1624	Bacillota	Clostridiales	Ruminococcaceae	Ruminococcaceae_UCG-002
Otu2548	Bacillota	Clostridiales	Ruminococcaceae	Ruminococcaceae_UCG-002
Otu1789	Bacillota	Clostridiales	Ruminococcaceae	Ruminococcaceae_UCG-002
Otu1986	Bacillota	Clostridiales	Ruminococcaceae	Ruminococcaceae_UCG-002
Otu2345	Bacillota	Clostridiales	Ruminococcaceae	Ruminococcaceae_UCG-002
Otu2832	Bacillota	Clostridiales	Ruminococcaceae	Ruminococcaceae_UCG-002
Otu2361	Bacillota	Clostridiales	Ruminococcaceae	Ruminococcaceae_UCG-002
Otu2435	Bacillota	Clostridiales	Ruminococcaceae	Ruminococcaceae_UCG-002
Otu2460	Bacillota	Clostridiales	Ruminococcaceae	Ruminococcaceae_UCG-002
Otu2463	Bacillota	Clostridiales	Ruminococcaceae	Ruminococcaceae_UCG-002																1
Otu0034	Bacillota	Clostridiales	Ruminococcaceae	Ruminococcaceae_UCG-003		20	27	47	28				1	1	11				37	79	102			3		44	25				27	28	70	8	96	118	51			24	22	5	27				47	59	175
Otu0117	Bacillota	Clostridiales	Ruminococcaceae	Ruminococcaceae_UCG-003						2	1			1	2	1				3						17	133	22					1	15	12	2						73	62			1	8	122	53
Otu1062	Bacillota	Clostridiales	Ruminococcaceae	Ruminococcaceae_UCG-003
Otu1176	Bacillota	Clostridiales	Ruminococcaceae	Ruminococcaceae_UCG-003																																													1
Otu1038	Bacillota	Clostridiales	Ruminococcaceae	Ruminococcaceae_UCG-003				1											2																	3				1
Otu1159	Bacillota	Clostridiales	Ruminococcaceae	Ruminococcaceae_UCG-003					1																		1														1
Otu1084	Bacillota	Clostridiales	Ruminococcaceae	Ruminococcaceae_UCG-003																1
Otu1373	Bacillota	Clostridiales	Ruminococcaceae	Ruminococcaceae_UCG-003																																							1
Otu2340	Bacillota	Clostridiales	Ruminococcaceae	Ruminococcaceae_UCG-003																																												2
Otu1648	Bacillota	Clostridiales	Ruminococcaceae	Ruminococcaceae_UCG-003																																											1
Otu1831	Bacillota	Clostridiales	Ruminococcaceae	Ruminococcaceae_UCG-003				1													1
Otu1681	Bacillota	Clostridiales	Ruminococcaceae	Ruminococcaceae_UCG-003
Otu1987	Bacillota	Clostridiales	Ruminococcaceae	Ruminococcaceae_UCG-003
Otu1761	Bacillota	Clostridiales	Ruminococcaceae	Ruminococcaceae_UCG-003
Otu1390	Bacillota	Clostridiales	Ruminococcaceae	Ruminococcaceae_UCG-003																												1									1
Otu1962	Bacillota	Clostridiales	Ruminococcaceae	Ruminococcaceae_UCG-003
Otu2495	Bacillota	Clostridiales	Ruminococcaceae	Ruminococcaceae_UCG-003
Otu2764	Bacillota	Clostridiales	Ruminococcaceae	Ruminococcaceae_UCG-003																															2								1
Otu0089	Bacillota	Clostridiales	Ruminococcaceae	Ruminococcaceae_UCG-004	3		5			16		3	6		27								3			8	38	10						10	5	4	10	16	10				38			35	12		22
Otu0894	Bacillota	Clostridiales	Ruminococcaceae	Ruminococcaceae_UCG-004																															1			1	1				2						2
Otu0524	Bacillota	Clostridiales	Ruminococcaceae	Ruminococcaceae_UCG-004																											3
Otu0425	Bacillota	Clostridiales	Ruminococcaceae	Ruminococcaceae_UCG-004				2																																	1
Otu2246	Bacillota	Clostridiales	Ruminococcaceae	Ruminococcaceae_UCG-004																																		1
Otu1977	Bacillota	Clostridiales	Ruminococcaceae	Ruminococcaceae_UCG-004
Otu2252	Bacillota	Clostridiales	Ruminococcaceae	Ruminococcaceae_UCG-004
Otu2421	Bacillota	Clostridiales	Ruminococcaceae	Ruminococcaceae_UCG-004
Otu0163	Bacillota	Clostridiales	Ruminococcaceae	Ruminococcaceae_UCG-005						13	5			2	5					2		12				1	7	1			2					4							6			15		9
Otu0416	Bacillota	Clostridiales	Ruminococcaceae	Ruminococcaceae_UCG-005	1																												5				5	5
Otu0250	Bacillota	Clostridiales	Ruminococcaceae	Ruminococcaceae_UCG-005																												1	3							58			1					1
Otu0268	Bacillota	Clostridiales	Ruminococcaceae	Ruminococcaceae_UCG-005											2												1									12
Otu0809	Bacillota	Clostridiales	Ruminococcaceae	Ruminococcaceae_UCG-005
Otu0183	Bacillota	Clostridiales	Ruminococcaceae	Ruminococcaceae_UCG-009				1												1												41									287	1		1			91
Otu1276	Bacillota	Clostridiales	Ruminococcaceae	Ruminococcaceae_UCG-009																														1									2					2
Otu2026	Bacillota	Clostridiales	Ruminococcaceae	Ruminococcaceae_UCG-009																																					1
Otu1379	Bacillota	Clostridiales	Ruminococcaceae	Ruminococcaceae_UCG-010
Otu2794	Bacillota	Clostridiales	Ruminococcaceae	Ruminococcaceae_UCG-013
Otu0187	Bacillota	Clostridiales	Ruminococcaceae	Ruminococcaceae_unclassified	3			1	33	2	4				3	2					6	18						10				1	3	8		11	15		3		8	6	6		14	14	8	13
Otu0240	Bacillota	Clostridiales	Ruminococcaceae	Ruminococcaceae_unclassified					31	6											16	29						1	1				3	7								55			4	15		14
Otu0440	Bacillota	Clostridiales	Ruminococcaceae	Ruminococcaceae_unclassified										1					5						1			9			14						10			2
Otu0161	Bacillota	Clostridiales	Ruminococcaceae	Ruminococcaceae_unclassified					6						16	4					31						5	4					7			2						37					62
Otu0530	Bacillota	Clostridiales	Ruminococcaceae	Ruminococcaceae_unclassified				1	3										2								1					3	1			1	2						2
Otu0614	Bacillota	Clostridiales	Ruminococcaceae	Ruminococcaceae_unclassified																	1	3			1									2		1				1			2				1	3
Otu0280	Bacillota	Clostridiales	Ruminococcaceae	Ruminococcaceae_unclassified									4													1							4		5		2
Otu0538	Bacillota	Clostridiales	Ruminococcaceae	Ruminococcaceae_unclassified		4		3	7											1	6			5								1	2								7	8					7
Otu0390	Bacillota	Clostridiales	Ruminococcaceae	Ruminococcaceae_unclassified					5												11						11									2
Otu0376	Bacillota	Clostridiales	Ruminococcaceae	Ruminococcaceae_unclassified							1												19
Otu0307	Bacillota	Clostridiales	Ruminococcaceae	Ruminococcaceae_unclassified																												6								74
Otu0478	Bacillota	Clostridiales	Ruminococcaceae	Ruminococcaceae_unclassified												1												13									13
Otu0628	Bacillota	Clostridiales	Ruminococcaceae	Ruminococcaceae_unclassified																														8														1
Otu0643	Bacillota	Clostridiales	Ruminococcaceae	Ruminococcaceae_unclassified																													1	2
Otu0828	Bacillota	Clostridiales	Ruminococcaceae	Ruminococcaceae_unclassified																7																		2
Otu0417	Bacillota	Clostridiales	Ruminococcaceae	Ruminococcaceae_unclassified																							4									3
Otu1213	Bacillota	Clostridiales	Ruminococcaceae	Ruminococcaceae_unclassified																																							2					1
Otu0972	Bacillota	Clostridiales	Ruminococcaceae	Ruminococcaceae_unclassified
Otu0938	Bacillota	Clostridiales	Ruminococcaceae	Ruminococcaceae_unclassified																	4							2									3					1
Otu0885	Bacillota	Clostridiales	Ruminococcaceae	Ruminococcaceae_unclassified
Otu1134	Bacillota	Clostridiales	Ruminococcaceae	Ruminococcaceae_unclassified																							1
Otu0732	Bacillota	Clostridiales	Ruminococcaceae	Ruminococcaceae_unclassified		3
Otu1484	Bacillota	Clostridiales	Ruminococcaceae	Ruminococcaceae_unclassified
Otu0541	Bacillota	Clostridiales	Ruminococcaceae	Ruminococcaceae_unclassified		2
Otu1014	Bacillota	Clostridiales	Ruminococcaceae	Ruminococcaceae_unclassified																																	2
Otu1242	Bacillota	Clostridiales	Ruminococcaceae	Ruminococcaceae_unclassified																																											1
Otu1365	Bacillota	Clostridiales	Ruminococcaceae	Ruminococcaceae_unclassified																		2
Otu0400	Bacillota	Clostridiales	Ruminococcaceae	Ruminococcaceae_unclassified																																12
Otu0708	Bacillota	Clostridiales	Ruminococcaceae	Ruminococcaceae_unclassified
Otu2019	Bacillota	Clostridiales	Ruminococcaceae	Ruminococcaceae_unclassified														1																1
Otu1782	Bacillota	Clostridiales	Ruminococcaceae	Ruminococcaceae_unclassified
Otu1541	Bacillota	Clostridiales	Ruminococcaceae	Ruminococcaceae_unclassified
Otu1408	Bacillota	Clostridiales	Ruminococcaceae	Ruminococcaceae_unclassified	1																		1
Otu0571	Bacillota	Clostridiales	Ruminococcaceae	Ruminococcaceae_unclassified																																	16
Otu0605	Bacillota	Clostridiales	Ruminococcaceae	Ruminococcaceae_unclassified
Otu1287	Bacillota	Clostridiales	Ruminococcaceae	Ruminococcaceae_unclassified																																												1
Otu1751	Bacillota	Clostridiales	Ruminococcaceae	Ruminococcaceae_unclassified		1
Otu1385	Bacillota	Clostridiales	Ruminococcaceae	Ruminococcaceae_unclassified					2											1
Otu1615	Bacillota	Clostridiales	Ruminococcaceae	Ruminococcaceae_unclassified
Otu1707	Bacillota	Clostridiales	Ruminococcaceae	Ruminococcaceae_unclassified		2
Otu1916	Bacillota	Clostridiales	Ruminococcaceae	Ruminococcaceae_unclassified
Otu2088	Bacillota	Clostridiales	Ruminococcaceae	Ruminococcaceae_unclassified
Otu0227	Bacillota	Clostridiales	Ruminococcaceae	Ruminococcus_1			1																																			2					1		1
Otu0149	Bacillota	Clostridiales	Ruminococcaceae	Ruminococcus_2																																							2
Otu0129	Bacillota	Clostridiales	Ruminococcaceae	UBA1819	1								4	1										14	4		2	2	1		1	2		1	2	16			1	5			1				6	1	1
Otu1460	Bacillota	Clostridiales	Ruminococcaceae	UBA1819
Otu1820	Bacillota	Clostridiales	Ruminococcaceae	UBA1819
Otu0401	Bacillota	Clostridiales	Ruminococcaceae	uncultured																														23								9	7				2	22
Otu0567	Bacillota	Clostridiales	Ruminococcaceae	uncultured																		1												2									3					4
Otu0592	Bacillota	Clostridiales	Ruminococcaceae	uncultured					2																							1								3
Otu0884	Bacillota	Clostridiales	Ruminococcaceae	uncultured
Otu1102	Bacillota	Clostridiales	Ruminococcaceae	uncultured	1
Otu1712	Bacillota	Clostridiales	Ruminococcaceae	uncultured
Otu0299	Bacillota	DTU014	DTU014_fa	DTU014_ge																													8
Otu0194	Bacillota	Erysipelotrichales	Erysipelotrichaceae	Candidatus_Stoquefichus																2					3
Otu0199	Bacillota	Erysipelotrichales	Erysipelotrichaceae	Candidatus_Stoquefichus																																											117
Otu0206	Bacillota	Erysipelotrichales	Erysipelotrichaceae	Catenibacterium
Otu0176	Bacillota	Erysipelotrichales	Erysipelotrichaceae	Coprobacillus													1												290
Otu0278	Bacillota	Erysipelotrichales	Erysipelotrichaceae	Dielma					28							84												22			9				2	3	3			3									1
Otu0923	Bacillota	Erysipelotrichales	Erysipelotrichaceae	Dielma		1
Otu2774	Bacillota	Erysipelotrichales	Erysipelotrichaceae	Dielma												1															2
Otu0008	Bacillota	Erysipelotrichales	Erysipelotrichaceae	Erysipelatoclostridium	780	502		826		256	128	663		13			784	743	4	2		981	455	391	37	311	2	1	8	203	85	555		1118	604	1	1	270	223	494	30			220		241		4	283
Otu0217	Bacillota	Erysipelotrichales	Erysipelotrichaceae	Erysipelatoclostridium	1	2		3		5		3					6						5	2		2						5		8	5			5	2	2				1					4
Otu0346	Bacillota	Erysipelotrichales	Erysipelotrichaceae	Erysipelatoclostridium	2	6		3				6					14	7				1				3				1		2		1	3			3		3				3		1
Otu0426	Bacillota	Erysipelotrichales	Erysipelotrichaceae	Erysipelatoclostridium														2				7		1		2				1		1			1					3
Otu0461	Bacillota	Erysipelotrichales	Erysipelotrichaceae	Erysipelatoclostridium							1	17												7		1				1				1				5
Otu0521	Bacillota	Erysipelotrichales	Erysipelotrichaceae	Erysipelatoclostridium				3				3											1	2								2			3
Otu0487	Bacillota	Erysipelotrichales	Erysipelotrichaceae	Erysipelatoclostridium	1			2														3				2						4		3					2		1								1
Otu0651	Bacillota	Erysipelotrichales	Erysipelotrichaceae	Erysipelatoclostridium				1		2							2					1												3	2
Otu0705	Bacillota	Erysipelotrichales	Erysipelotrichaceae	Erysipelatoclostridium																		2				1				1														1					1
Otu0687	Bacillota	Erysipelotrichales	Erysipelotrichaceae	Erysipelatoclostridium																												1			1			1						3
Otu0797	Bacillota	Erysipelotrichales	Erysipelotrichaceae	Erysipelatoclostridium		1											1																	3	2				1
Otu1154	Bacillota	Erysipelotrichales	Erysipelotrichaceae	Erysipelatoclostridium																			2
Otu0253	Bacillota	Erysipelotrichales	Erysipelotrichaceae	Erysipelatoclostridium
Otu0839	Bacillota	Erysipelotrichales	Erysipelotrichaceae	Erysipelatoclostridium
Otu1475	Bacillota	Erysipelotrichales	Erysipelotrichaceae	Erysipelatoclostridium
Otu0552	Bacillota	Erysipelotrichales	Erysipelotrichaceae	Erysipelatoclostridium
Otu1051	Bacillota	Erysipelotrichales	Erysipelotrichaceae	Erysipelatoclostridium																												1
Otu1783	Bacillota	Erysipelotrichales	Erysipelotrichaceae	Erysipelatoclostridium																																										1
Otu2115	Bacillota	Erysipelotrichales	Erysipelotrichaceae	Erysipelatoclostridium
Otu0233	Bacillota	Erysipelotrichales	Erysipelotrichaceae	Erysipelatoclostridium
Otu2022	Bacillota	Erysipelotrichales	Erysipelotrichaceae	Erysipelatoclostridium
Otu1934	Bacillota	Erysipelotrichales	Erysipelotrichaceae	Erysipelatoclostridium
Otu2406	Bacillota	Erysipelotrichales	Erysipelotrichaceae	Erysipelatoclostridium								1						1
Otu0074	Bacillota	Erysipelotrichales	Erysipelotrichaceae	Erysipelotrichaceae_ge	1	3	12	124	17	4	46	9	185	14	34		3			8	42		7	20	4	1	1					4	1	1	18						5	48	79	62	71	152	4	4	1
Otu0258	Bacillota	Erysipelotrichales	Erysipelotrichaceae	Erysipelotrichaceae_ge														81											21	2	2						8		11
Otu1270	Bacillota	Erysipelotrichales	Erysipelotrichaceae	Erysipelotrichaceae_ge				1					1
Otu0751	Bacillota	Erysipelotrichales	Erysipelotrichaceae	Erysipelotrichaceae_ge
Otu2149	Bacillota	Erysipelotrichales	Erysipelotrichaceae	Erysipelotrichaceae_ge											1																													2
Otu2057	Bacillota	Erysipelotrichales	Erysipelotrichaceae	Erysipelotrichaceae_ge																			1
Otu2375	Bacillota	Erysipelotrichales	Erysipelotrichaceae	Erysipelotrichaceae_ge
Otu2083	Bacillota	Erysipelotrichales	Erysipelotrichaceae	Erysipelotrichaceae_ge							1
Otu0033	Bacillota	Erysipelotrichales	Erysipelotrichaceae	Erysipelotrichaceae_UCG-003					206					1	306	287			2	150	4				1	2	518	141					49			83		1			511	541			349		26	169
Otu0498	Bacillota	Erysipelotrichales	Erysipelotrichaceae	Erysipelotrichaceae_UCG-003					3						2	1											2									1					3	4			6			3
Otu0679	Bacillota	Erysipelotrichales	Erysipelotrichaceae	Erysipelotrichaceae_UCG-003											2	1				2							1														5
Otu0796	Bacillota	Erysipelotrichales	Erysipelotrichaceae	Erysipelotrichaceae_UCG-003											1	3												1					1								3				2
Otu1005	Bacillota	Erysipelotrichales	Erysipelotrichaceae	Erysipelotrichaceae_UCG-003												2				2							3
Otu1011	Bacillota	Erysipelotrichales	Erysipelotrichaceae	Erysipelotrichaceae_UCG-003																																						1			1
Otu1827	Bacillota	Erysipelotrichales	Erysipelotrichaceae	Erysipelotrichaceae_UCG-003																																									2
Otu2128	Bacillota	Erysipelotrichales	Erysipelotrichaceae	Erysipelotrichaceae_UCG-003
Otu1839	Bacillota	Erysipelotrichales	Erysipelotrichaceae	Erysipelotrichaceae_UCG-003
Otu2307	Bacillota	Erysipelotrichales	Erysipelotrichaceae	Erysipelotrichaceae_UCG-003
Otu0224	Bacillota	Erysipelotrichales	Erysipelotrichaceae	Erysipelotrichaceae_unclassified			4						41																								2
Otu0184	Bacillota	Erysipelotrichales	Erysipelotrichaceae	Faecalitalea				1				3			8	23										8	1	5			5					1					13
Otu0260	Bacillota	Erysipelotrichales	Erysipelotrichaceae	Holdemania																														2		1	1											26
Otu0645	Bacillota	Erysipelotrichales	Erysipelotrichaceae	Holdemania																													1
Otu0781	Bacillota	Erysipelotrichales	Erysipelotrichaceae	Holdemania
Otu0510	Bacillota	Firmicutes_unclassified	Firmicutes_unclassified	Firmicutes_unclassified																								2				1							1		16	5
Otu0473	Bacillota	Lactobacillales	Enterococcaceae	Enterococcaceae_unclassified	2										3														2
Otu1035	Bacillota	Lactobacillales	Enterococcaceae	Enterococcaceae_unclassified							1
Otu0711	Bacillota	Lactobacillales	Enterococcaceae	Enterococcaceae_unclassified							1
Otu0788	Bacillota	Lactobacillales	Enterococcaceae	Enterococcaceae_unclassified
Otu1180	Bacillota	Lactobacillales	Enterococcaceae	Enterococcaceae_unclassified
Otu1380	Bacillota	Lactobacillales	Enterococcaceae	Enterococcaceae_unclassified
Otu1516	Bacillota	Lactobacillales	Enterococcaceae	Enterococcaceae_unclassified											1
Otu2288	Bacillota	Lactobacillales	Enterococcaceae	Enterococcaceae_unclassified
Otu0023	Bacillota	Lactobacillales	Enterococcaceae	Enterococcus	38	1					203	4		2	134	1		1					8			1	41		553	58				1	2	26	105		1	24	2	5					2		1
Otu1377	Bacillota	Lactobacillales	Lactobacillales_unclassified	Lactobacillales_unclassified
Otu0113	Bacillota	Lactobacillales	Streptococcaceae	Streptococcus
Otu0127	Bacillota	Lactobacillales	Streptococcaceae	Streptococcus														253												163
Otu0526	Bacillota	Lactobacillales	Streptococcaceae	Streptococcus
Otu1112	Bacillota	Lactobacillales	Streptococcaceae	Streptococcus
Otu1363	Bacillota	Lactobacillales	Streptococcaceae	Streptococcus																										5
Otu1985	Bacillota	Lactobacillales	Streptococcaceae	Streptococcus
Otu2607	Bacillota	Lactobacillales	Streptococcaceae	Streptococcus
Otu1611	Bacillota	Lactobacillales	Streptococcaceae	Streptococcus
Otu1959	Bacillota	Lactobacillales	Streptococcaceae	Streptococcus																										3
Otu2391	Bacillota	Lactobacillales	Streptococcaceae	Streptococcus
Otu0009	Bacillota	Selenomonadales	Acidaminococcaceae	Phascolarctobacterium		166				305		118		250	247		510	351	168			242	1	348	3	298	228		654	926	186		123	516	354	232		309	450	301			208		87	420	32	398	131
Otu0421	Bacillota	Selenomonadales	Acidaminococcaceae	Phascolarctobacterium		2						2		1								2		2		1			5	3			2	2	2	3		1	2	3			4			2	2	3
Otu0488	Bacillota	Selenomonadales	Acidaminococcaceae	Phascolarctobacterium										1	2		6										2			1	1			1				3
Otu0580	Bacillota	Selenomonadales	Acidaminococcaceae	Phascolarctobacterium										4				1								2					3																		1
Otu0621	Bacillota	Selenomonadales	Acidaminococcaceae	Phascolarctobacterium																														1				1
Otu0669	Bacillota	Selenomonadales	Acidaminococcaceae	Phascolarctobacterium								1																	3	2	1				1													1
Otu0893	Bacillota	Selenomonadales	Acidaminococcaceae	Phascolarctobacterium																																1				1
Otu0876	Bacillota	Selenomonadales	Acidaminococcaceae	Phascolarctobacterium														2																						2								1
Otu1059	Bacillota	Selenomonadales	Acidaminococcaceae	Phascolarctobacterium																											3			2
Otu1189	Bacillota	Selenomonadales	Acidaminococcaceae	Phascolarctobacterium																						1							1							1						1
Otu1371	Bacillota	Selenomonadales	Acidaminococcaceae	Phascolarctobacterium																						1												1		1						1
Otu1672	Bacillota	Selenomonadales	Acidaminococcaceae	Phascolarctobacterium														1												2
Otu1469	Bacillota	Selenomonadales	Acidaminococcaceae	Phascolarctobacterium
Otu1763	Bacillota	Selenomonadales	Acidaminococcaceae	Phascolarctobacterium
Otu1819	Bacillota	Selenomonadales	Acidaminococcaceae	Phascolarctobacterium
Otu1995	Bacillota	Selenomonadales	Acidaminococcaceae	Phascolarctobacterium									1
Otu1528	Bacillota	Selenomonadales	Acidaminococcaceae	Phascolarctobacterium
Otu1853	Bacillota	Selenomonadales	Acidaminococcaceae	Phascolarctobacterium		1
Otu1544	Bacillota	Selenomonadales	Acidaminococcaceae	Phascolarctobacterium
Otu2190	Bacillota	Selenomonadales	Acidaminococcaceae	Phascolarctobacterium																														4
Otu2217	Bacillota	Selenomonadales	Acidaminococcaceae	Phascolarctobacterium
Otu2568	Bacillota	Selenomonadales	Acidaminococcaceae	Phascolarctobacterium
Otu2908	Bacillota	Selenomonadales	Acidaminococcaceae	Phascolarctobacterium														1
Otu0365	Bacillota	Selenomonadales	Acidaminococcaceae	Succiniclasticum				1																								6
Otu0046	Bacillota	Selenomonadales	Veillonellaceae	Dialister	195			314												32	1											114	3								11	18	1	12	8
Otu0235	Bacillota	Selenomonadales	Veillonellaceae	Dialister			10						6
Otu0218	Bacillota	Selenomonadales	Veillonellaceae	Dialister									17
Otu0968	Bacillota	Selenomonadales	Veillonellaceae	Dialister	6																											2
Otu1299	Bacillota	Selenomonadales	Veillonellaceae	Dialister
Otu1407	Bacillota	Selenomonadales	Veillonellaceae	Dialister
Otu1448	Bacillota	Selenomonadales	Veillonellaceae	Dialister																1																					1
Otu0502	Bacillota	Selenomonadales	Veillonellaceae	Dialister
Otu2160	Bacillota	Selenomonadales	Veillonellaceae	Dialister
Otu2138	Bacillota	Selenomonadales	Veillonellaceae	Dialister
Otu0185	Bacillota	Selenomonadales	Veillonellaceae	Negativicoccus					8																										86
Otu0106	Bacillota	Selenomonadales	Veillonellaceae	Veillonella					3										17
Otu0082	Bacillota	Selenomonadales	Veillonellaceae	Veillonella
Otu0294	Bacillota	Selenomonadales	Veillonellaceae	Veillonella					6										19
Otu0060	Fusobacteriota	Fusobacteriales	Fusobacteriaceae	Fusobacterium																																		44	69					13	1
Otu0020	Fusobacteriota	Fusobacteriales	Fusobacteriaceae	Fusobacterium		27																		204
Otu0456	Fusobacteriota	Fusobacteriales	Fusobacteriaceae	Fusobacterium																																			2
Otu0305	Fusobacteriota	Fusobacteriales	Fusobacteriaceae	Fusobacterium																				2
Otu0356	Fusobacteriota	Fusobacteriales	Fusobacteriaceae	Fusobacterium																				2
Otu0597	Fusobacteriota	Fusobacteriales	Fusobacteriaceae	Fusobacterium																				1
Otu0867	Fusobacteriota	Fusobacteriales	Fusobacteriaceae	Fusobacterium
Otu0870	Fusobacteriota	Fusobacteriales	Fusobacteriaceae	Fusobacterium
Otu0833	Fusobacteriota	Fusobacteriales	Fusobacteriaceae	Fusobacterium
Otu1625	Fusobacteriota	Fusobacteriales	Fusobacteriaceae	Fusobacterium
Otu1650	Fusobacteriota	Fusobacteriales	Fusobacteriaceae	Fusobacterium
Otu0598	Fusobacteriota	Fusobacteriales	Fusobacteriaceae	Fusobacterium		1
Otu1186	Fusobacteriota	Fusobacteriales	Fusobacteriaceae	Fusobacterium																				2
Otu0533	Fusobacteriota	Fusobacteriales	Fusobacteriaceae	Fusobacterium																				1
Otu0175	Fusobacteriota	Fusobacteriales	Fusobacteriaceae	Fusobacterium																																													14
Otu1717	Fusobacteriota	Fusobacteriales	Fusobacteriaceae	Fusobacterium
Otu1721	Fusobacteriota	Fusobacteriales	Fusobacteriaceae	Fusobacterium
Otu0358	Fusobacteriota	Fusobacteriales	Fusobacteriaceae	Fusobacterium
Otu1868	Fusobacteriota	Fusobacteriales	Fusobacteriaceae	Fusobacterium
Otu1798	Lentisphaerae	Victivallales	vadinBE97	vadinBE97_ge																																				2
Otu0726	Lentisphaerae	Victivallales	Victivallaceae	Victivallis																														7														24
Otu0603	Lentisphaerae	Victivallales	Victivallaceae	Victivallis
Otu0037	Pseudomonadota	Betaproteobacteriales	Burkholderiaceae	Parasutterella					157											64	140					1	4	59			4	65	164			77	57	22	1	100	3			3			3
Otu1141	Pseudomonadota	Betaproteobacteriales	Burkholderiaceae	Parasutterella					1																							1
Otu1018	Pseudomonadota	Betaproteobacteriales	Burkholderiaceae	Parasutterella																	1
Otu1007	Pseudomonadota	Betaproteobacteriales	Burkholderiaceae	Parasutterella																	3																			1
Otu1138	Pseudomonadota	Betaproteobacteriales	Burkholderiaceae	Parasutterella																	2
Otu1253	Pseudomonadota	Betaproteobacteriales	Burkholderiaceae	Parasutterella																1
Otu1273	Pseudomonadota	Betaproteobacteriales	Burkholderiaceae	Parasutterella
Otu1585	Pseudomonadota	Betaproteobacteriales	Burkholderiaceae	Parasutterella
Otu1364	Pseudomonadota	Betaproteobacteriales	Burkholderiaceae	Parasutterella					1
Otu1427	Pseudomonadota	Betaproteobacteriales	Burkholderiaceae	Parasutterella																1												1
Otu1421	Pseudomonadota	Betaproteobacteriales	Burkholderiaceae	Parasutterella																	1												1
Otu1549	Pseudomonadota	Betaproteobacteriales	Burkholderiaceae	Parasutterella																													1
Otu1723	Pseudomonadota	Betaproteobacteriales	Burkholderiaceae	Parasutterella																																				1
Otu2233	Pseudomonadota	Betaproteobacteriales	Burkholderiaceae	Parasutterella
Otu2308	Pseudomonadota	Betaproteobacteriales	Burkholderiaceae	Parasutterella																												1
Otu2708	Pseudomonadota	Betaproteobacteriales	Burkholderiaceae	Parasutterella
Otu0115	Pseudomonadota	Betaproteobacteriales	Burkholderiaceae	Sutterella																															7			10											88
Otu0208	Pseudomonadota	Betaproteobacteriales	Burkholderiaceae	Sutterella																																													11
Otu0427	Pseudomonadota	Betaproteobacteriales	Burkholderiaceae	Sutterella
Otu0011	Pseudomonadota	Desulfovibrionales	Desulfovibrionaceae	Bilophila	102			85	181	51	84			156	81	118	182			204	309	160	149			191	110	226	256			147	212	237	205	117	532	120	1	1	434	261	258	197	377	229	300	314	398
Otu0831	Pseudomonadota	Desulfovibrionales	Desulfovibrionaceae	Bilophila																																									1		1
Otu0631	Pseudomonadota	Desulfovibrionales	Desulfovibrionaceae	Bilophila																												2
Otu0887	Pseudomonadota	Desulfovibrionales	Desulfovibrionaceae	Bilophila																																	1						1
Otu0848	Pseudomonadota	Desulfovibrionales	Desulfovibrionaceae	Bilophila													3																															1
Otu0267	Pseudomonadota	Desulfovibrionales	Desulfovibrionaceae	Bilophila			15
Otu1017	Pseudomonadota	Desulfovibrionales	Desulfovibrionaceae	Bilophila										1			2												1
Otu1198	Pseudomonadota	Desulfovibrionales	Desulfovibrionaceae	Bilophila																			1
Otu1243	Pseudomonadota	Desulfovibrionales	Desulfovibrionaceae	Bilophila										2
Otu1231	Pseudomonadota	Desulfovibrionales	Desulfovibrionaceae	Bilophila
Otu1440	Pseudomonadota	Desulfovibrionales	Desulfovibrionaceae	Bilophila
Otu1599	Pseudomonadota	Desulfovibrionales	Desulfovibrionaceae	Bilophila																																1
Otu2020	Pseudomonadota	Desulfovibrionales	Desulfovibrionaceae	Bilophila
Otu2169	Pseudomonadota	Desulfovibrionales	Desulfovibrionaceae	Bilophila					1														1
Otu1746	Pseudomonadota	Desulfovibrionales	Desulfovibrionaceae	Bilophila																1								1					2												2
Otu1840	Pseudomonadota	Desulfovibrionales	Desulfovibrionaceae	Bilophila
Otu1982	Pseudomonadota	Desulfovibrionales	Desulfovibrionaceae	Bilophila																									1												1
Otu1416	Pseudomonadota	Desulfovibrionales	Desulfovibrionaceae	Bilophila																	1
Otu1590	Pseudomonadota	Desulfovibrionales	Desulfovibrionaceae	Bilophila
Otu2017	Pseudomonadota	Desulfovibrionales	Desulfovibrionaceae	Bilophila
Otu1720	Pseudomonadota	Desulfovibrionales	Desulfovibrionaceae	Bilophila
Otu1768	Pseudomonadota	Desulfovibrionales	Desulfovibrionaceae	Bilophila																																	1
Otu2519	Pseudomonadota	Desulfovibrionales	Desulfovibrionaceae	Bilophila																												1
Otu0155	Pseudomonadota	Desulfovibrionales	Desulfovibrionaceae	Desulfovibrio						28												49												48									67			26		125
Otu0415	Pseudomonadota	Desulfovibrionales	Desulfovibrionaceae	Desulfovibrio	11						6												1
Otu0202	Pseudomonadota	Desulfovibrionales	Desulfovibrionaceae	Desulfovibrio																													61
Otu1143	Pseudomonadota	Desulfovibrionales	Desulfovibrionaceae	uncultured
Otu0262	Pseudomonadota	Enterobacteriales	Enterobacteriaceae	Enterobacteriaceae_unclassified		3				1		2	3	1		2	1		1		1	1	1	5		1	1			1	3				4			4	1	1		2	1	1			2		2
Otu0318	Pseudomonadota	Enterobacteriales	Enterobacteriaceae	Enterobacteriaceae_unclassified					1	2		1	2	2		1		3	1			1		2	2	1				3	1	1				3		4	1	1	1		1			1
Otu0271	Pseudomonadota	Enterobacteriales	Enterobacteriaceae	Enterobacteriaceae_unclassified					1	1	1	3			4		8	7	1		2		5				1			2			1	6	1	2	1	4	1	3	2		4	12		14	2		1
Otu0443	Pseudomonadota	Enterobacteriales	Enterobacteriaceae	Enterobacteriaceae_unclassified		1				2			1						1									2							3	2							1				1
Otu0367	Pseudomonadota	Enterobacteriales	Enterobacteriaceae	Enterobacteriaceae_unclassified			3	6	1	3		3	1							1		1			3					8		3		4						1				1		3		5
Otu0479	Pseudomonadota	Enterobacteriales	Enterobacteriaceae	Enterobacteriaceae_unclassified						1				1					2										1	1	1			1				4									1
Otu0501	Pseudomonadota	Enterobacteriales	Enterobacteriaceae	Enterobacteriaceae_unclassified		4		1	1	1		4			1	1	5	2												1				2	1			2			3					3		2
Otu0629	Pseudomonadota	Enterobacteriales	Enterobacteriaceae	Enterobacteriaceae_unclassified						2				1		4	1												1									1		1		2		1
Otu0013	Pseudomonadota	Enterobacteriales	Enterobacteriaceae	Enterobacteriaceae_unclassified	808																1
Otu0583	Pseudomonadota	Enterobacteriales	Enterobacteriaceae	Enterobacteriaceae_unclassified																					2											1
Otu0776	Pseudomonadota	Enterobacteriales	Enterobacteriaceae	Enterobacteriaceae_unclassified				1			1																																1
Otu0513	Pseudomonadota	Enterobacteriales	Enterobacteriaceae	Enterobacteriaceae_unclassified		6															1												1		4
Otu0808	Pseudomonadota	Enterobacteriales	Enterobacteriaceae	Enterobacteriaceae_unclassified																				1	2																			1
Otu0601	Pseudomonadota	Enterobacteriales	Enterobacteriaceae	Enterobacteriaceae_unclassified
Otu0761	Pseudomonadota	Enterobacteriales	Enterobacteriaceae	Enterobacteriaceae_unclassified			2																									2						1
Otu0191	Pseudomonadota	Enterobacteriales	Enterobacteriaceae	Enterobacteriaceae_unclassified
Otu0136	Pseudomonadota	Enterobacteriales	Enterobacteriaceae	Enterobacteriaceae_unclassified
Otu1013	Pseudomonadota	Enterobacteriales	Enterobacteriaceae	Enterobacteriaceae_unclassified										1			1															1
Otu0229	Pseudomonadota	Enterobacteriales	Enterobacteriaceae	Enterobacteriaceae_unclassified
Otu1065	Pseudomonadota	Enterobacteriales	Enterobacteriaceae	Enterobacteriaceae_unclassified																															1								2
Otu1225	Pseudomonadota	Enterobacteriales	Enterobacteriaceae	Enterobacteriaceae_unclassified							1																	1
Otu0086	Pseudomonadota	Enterobacteriales	Enterobacteriaceae	Enterobacteriaceae_unclassified
Otu0977	Pseudomonadota	Enterobacteriales	Enterobacteriaceae	Enterobacteriaceae_unclassified																																								1
Otu1098	Pseudomonadota	Enterobacteriales	Enterobacteriaceae	Enterobacteriaceae_unclassified			1																											1
Otu0768	Pseudomonadota	Enterobacteriales	Enterobacteriaceae	Enterobacteriaceae_unclassified
Otu1191	Pseudomonadota	Enterobacteriales	Enterobacteriaceae	Enterobacteriaceae_unclassified
Otu1468	Pseudomonadota	Enterobacteriales	Enterobacteriaceae	Enterobacteriaceae_unclassified																																		1
Otu1072	Pseudomonadota	Enterobacteriales	Enterobacteriaceae	Enterobacteriaceae_unclassified																	1
Otu1700	Pseudomonadota	Enterobacteriales	Enterobacteriaceae	Enterobacteriaceae_unclassified
Otu0903	Pseudomonadota	Enterobacteriales	Enterobacteriaceae	Enterobacteriaceae_unclassified
Otu1384	Pseudomonadota	Enterobacteriales	Enterobacteriaceae	Enterobacteriaceae_unclassified																							2
Otu1601	Pseudomonadota	Enterobacteriales	Enterobacteriaceae	Enterobacteriaceae_unclassified																														1					1
Otu1400	Pseudomonadota	Enterobacteriales	Enterobacteriaceae	Enterobacteriaceae_unclassified																				2			2
Otu1675	Pseudomonadota	Enterobacteriales	Enterobacteriaceae	Enterobacteriaceae_unclassified
Otu0590	Pseudomonadota	Enterobacteriales	Enterobacteriaceae	Enterobacteriaceae_unclassified	5
Otu1550	Pseudomonadota	Enterobacteriales	Enterobacteriaceae	Enterobacteriaceae_unclassified
Otu1116	Pseudomonadota	Enterobacteriales	Enterobacteriaceae	Enterobacteriaceae_unclassified
Otu0878	Pseudomonadota	Enterobacteriales	Enterobacteriaceae	Enterobacteriaceae_unclassified
Otu1419	Pseudomonadota	Enterobacteriales	Enterobacteriaceae	Enterobacteriaceae_unclassified
Otu1557	Pseudomonadota	Enterobacteriales	Enterobacteriaceae	Enterobacteriaceae_unclassified
Otu1188	Pseudomonadota	Enterobacteriales	Enterobacteriaceae	Enterobacteriaceae_unclassified
Otu2333	Pseudomonadota	Enterobacteriales	Enterobacteriaceae	Enterobacteriaceae_unclassified
Otu1893	Pseudomonadota	Enterobacteriales	Enterobacteriaceae	Enterobacteriaceae_unclassified																																							1
Otu1493	Pseudomonadota	Enterobacteriales	Enterobacteriaceae	Enterobacteriaceae_unclassified
Otu1790	Pseudomonadota	Enterobacteriales	Enterobacteriaceae	Enterobacteriaceae_unclassified																																													1
Otu2343	Pseudomonadota	Enterobacteriales	Enterobacteriaceae	Enterobacteriaceae_unclassified									1
Otu0866	Pseudomonadota	Enterobacteriales	Enterobacteriaceae	Enterobacteriaceae_unclassified
Otu1851	Pseudomonadota	Enterobacteriales	Enterobacteriaceae	Enterobacteriaceae_unclassified		1																																						1
Otu2267	Pseudomonadota	Enterobacteriales	Enterobacteriaceae	Enterobacteriaceae_unclassified		1																		1
Otu1093	Pseudomonadota	Enterobacteriales	Enterobacteriaceae	Enterobacteriaceae_unclassified	1
Otu1045	Pseudomonadota	Enterobacteriales	Enterobacteriaceae	Enterobacteriaceae_unclassified
Otu1786	Pseudomonadota	Enterobacteriales	Enterobacteriaceae	Enterobacteriaceae_unclassified
Otu2947	Pseudomonadota	Enterobacteriales	Enterobacteriaceae	Enterobacteriaceae_unclassified																																						2
Otu0990	Pseudomonadota	Enterobacteriales	Enterobacteriaceae	Enterobacteriaceae_unclassified	1
Otu1489	Pseudomonadota	Enterobacteriales	Enterobacteriaceae	Enterobacteriaceae_unclassified
Otu2349	Pseudomonadota	Enterobacteriales	Enterobacteriaceae	Enterobacteriaceae_unclassified
Otu2087	Pseudomonadota	Enterobacteriales	Enterobacteriaceae	Enterobacteriaceae_unclassified										1
Otu1211	Pseudomonadota	Enterobacteriales	Enterobacteriaceae	Enterobacteriaceae_unclassified
Otu1781	Pseudomonadota	Enterobacteriales	Enterobacteriaceae	Enterobacteriaceae_unclassified
Otu2681	Pseudomonadota	Enterobacteriales	Enterobacteriaceae	Enterobacteriaceae_unclassified
Otu0001	Pseudomonadota	Enterobacteriales	Enterobacteriaceae	Escherichia-Shigella	5	1837	274	891	545	1439	1525	2014	1035	921	1527	1831	2442	1706	1142	1005	913	811	1272	1369	1004	678	1182	1284	1230	1046	1363	761	274	886	1377	1267	409	1354	447	499	683	773	1509	1545	26	897	612	556	727
Otu0444	Pseudomonadota	Enterobacteriales	Enterobacteriaceae	Escherichia-Shigella		1	1	1			2	1	4	2		2				2							1		1		2	1				2		3					2
Otu0452	Pseudomonadota	Enterobacteriales	Enterobacteriaceae	Escherichia-Shigella													4	3		1		2	1								1	2		2				1	1	2	1	2	1				1
Otu0472	Pseudomonadota	Enterobacteriales	Enterobacteriaceae	Escherichia-Shigella					3	1		3	1	3		1	1						1				1				1		1	1	1	1					1			1		1
Otu0693	Pseudomonadota	Enterobacteriales	Enterobacteriaceae	Escherichia-Shigella		1											2		1							1									1
Otu0759	Pseudomonadota	Enterobacteriales	Enterobacteriaceae	Escherichia-Shigella																					1						1				1
Otu0818	Pseudomonadota	Enterobacteriales	Enterobacteriaceae	Escherichia-Shigella							1					1	2													1									1	1			1
Otu0824	Pseudomonadota	Enterobacteriales	Enterobacteriaceae	Escherichia-Shigella																													1
Otu0816	Pseudomonadota	Enterobacteriales	Enterobacteriaceae	Escherichia-Shigella												1								2					1												1						1		3
Otu1135	Pseudomonadota	Enterobacteriales	Enterobacteriaceae	Escherichia-Shigella								1																	1		1
Otu1175	Pseudomonadota	Enterobacteriales	Enterobacteriaceae	Escherichia-Shigella														1
Otu1215	Pseudomonadota	Enterobacteriales	Enterobacteriaceae	Escherichia-Shigella												1
Otu1628	Pseudomonadota	Enterobacteriales	Enterobacteriaceae	Escherichia-Shigella														1															1									1
Otu2012	Pseudomonadota	Enterobacteriales	Enterobacteriaceae	Escherichia-Shigella																			2																										1
Otu1953	Pseudomonadota	Enterobacteriales	Enterobacteriaceae	Escherichia-Shigella
Otu2315	Pseudomonadota	Enterobacteriales	Enterobacteriaceae	Escherichia-Shigella
Otu1947	Pseudomonadota	Enterobacteriales	Enterobacteriaceae	Escherichia-Shigella														1
Otu3327	Pseudomonadota	Enterobacteriales	Enterobacteriaceae	Escherichia-Shigella
Otu2090	Pseudomonadota	Enterobacteriales	Enterobacteriaceae	Escherichia-Shigella																														1
Otu2973	Pseudomonadota	Enterobacteriales	Enterobacteriaceae	Escherichia-Shigella																			1
Otu3181	Pseudomonadota	Enterobacteriales	Enterobacteriaceae	Escherichia-Shigella																																								1
Otu1937	Pseudomonadota	Enterobacteriales	Enterobacteriaceae	Escherichia-Shigella																																1
Otu0084	Pseudomonadota	Pasteurellales	Pasteurellaceae	Pasteurellaceae_unclassified																																									377
Otu0040	Synergistota	Synergistales	Synergistaceae	Cloacibacillus	259						28												4
Otu0813	Synergistota	Synergistales	Synergistaceae	Cloacibacillus							1
Otu0017	Verrucomicrobiota	Verrucomicrobiales	Akkermansiaceae	Akkermansia																												426				553		433			1
Otu0035	Verrucomicrobiota	Verrucomicrobiales	Akkermansiaceae	Akkermansia			477																			1		1					303				528					4
Otu0658	Verrucomicrobiota	Verrucomicrobiales	Akkermansiaceae	Akkermansia																												1				2
Otu0755	Verrucomicrobiota	Verrucomicrobiales	Akkermansiaceae	Akkermansia																												2				1
Otu0743	Verrucomicrobiota	Verrucomicrobiales	Akkermansiaceae	Akkermansia																												1				1
Otu0880	Verrucomicrobiota	Verrucomicrobiales	Akkermansiaceae	Akkermansia			1
Otu0950	Verrucomicrobiota	Verrucomicrobiales	Akkermansiaceae	Akkermansia
Otu0753	Verrucomicrobiota	Verrucomicrobiales	Akkermansiaceae	Akkermansia
Otu1010	Verrucomicrobiota	Verrucomicrobiales	Akkermansiaceae	Akkermansia																																1		1
Otu1245	Verrucomicrobiota	Verrucomicrobiales	Akkermansiaceae	Akkermansia																																	1
Otu0918	Verrucomicrobiota	Verrucomicrobiales	Akkermansiaceae	Akkermansia																	1											2
Otu2033	Verrucomicrobiota	Verrucomicrobiales	Akkermansiaceae	Akkermansia
Otu1861	Verrucomicrobiota	Verrucomicrobiales	Akkermansiaceae	Akkermansia			2
Otu1551	Verrucomicrobiota	Verrucomicrobiales	Akkermansiaceae	Akkermansia																																	6
Otu1641	Verrucomicrobiota	Verrucomicrobiales	Akkermansiaceae	Akkermansia
Otu1693	Verrucomicrobiota	Verrucomicrobiales	Akkermansiaceae	Akkermansia																																1
Otu1802	Verrucomicrobiota	Verrucomicrobiales	Akkermansiaceae	Akkermansia
Otu2100	Verrucomicrobiota	Verrucomicrobiales	Akkermansiaceae	Akkermansia
Otu2156	Verrucomicrobiota	Verrucomicrobiales	Akkermansiaceae	Akkermansia
Otu2747	Verrucomicrobiota	Verrucomicrobiales	Akkermansiaceae	Akkermansia			2
*A table containing low prevalence samples (Table A6 full can be found at the Zeonodo link provided in Materials and Methods).
[truncated: 1,008 more columns]
